# Supplementary material for: Mechanism of [CO2] Enrichment Alleviated Drought Stress in the Roots of Cucumber Seedlings Revealed via Proteomic and Biochemical Analysis
Source: Int J Mol Sci. 2022 Nov 28;23(23):14911. doi: 10.3390/ijms232314911 (PMC9737773; doi:10.3390/ijms232314911)
Supplement: Supplementary file 1 [file ijms-23-14911-s001.zip]

Archive with 2 entries (2 files):
- ijms-1967589_supp1_to_conv.pdf
- ijms-1967589_supp2_to_conv.xlsx
