# Supplementary material for: Mechanism of [CO2] Enrichment Alleviated Drought Stress in the Roots of Cucumber Seedlings Revealed via Proteomic and Biochemical Analysis
Source: Int J Mol Sci. 2022 Nov 28;23(23):14911. doi: 10.3390/ijms232314911 (PMC9737773; doi:10.3390/ijms232314911)
Supplement: Supplementary file 1 [file ijms-23-14911-s001.zip › ijms-1967589_supp2_to_conv.xlsx]

## Sheet: Table S1
Table S1: Detected proteins by spectrum search analysis.
Notes：AC, atmospheric [CO2] + control condition; EC, [CO2] enrichment + control condition; AM, atmospheric [CO2] + moderate drought stress; EM, [CO2] enrichment + moderate drought stress; AS, atmospheric [CO2] + severe drought stress; ES, [CO2] enrichment + severe drought stress.
Protein information				AS			AM			AC			ES			EM			EC			AS/AC		AM/AC		ES/AS		ES/EC		EM/AM		EM/EC		EC/AC
Protein accession	Protein description	Gene name	MW [kDa]	AS_1	AS_2	AS_3	AM_1	AM_2	AM_3	AC_1	AC_2	AC_3	ES_1	ES_2	ES_3	EM_1	EM_2	EM_3	EC_1	EC_2	EC_3	Ratio	P value	Ratio	P value	Ratio	P value	Ratio	P value	Ratio	P value	Ratio	P value	Ratio	P value
A0A0A0L6Q2	KH domain-containing protein At4g18375 [Cucumis sativus]	Csa_3G238210	73.644	1.016		0.834	0.863		0.965	0.868		1.068	1.055		0.98	1.056		1.053	1.203		1.266	0.956	0.7833	0.944	0.69366	1.1	0.44468	0.824	0.049656	1.154	0.23482	0.854	0.025416	1.275	0.145655
A0A0A0L940	peroxisomal (S)-2-hydroxy-acid oxidase GLO4-like isoform X1 [Cucumis sativus]	Csa_3G645980	51.047			0.943			0.979			0.964			0.997			1.353			0.773	0.978		1.016		1.057		1.29		1.382		1.75		0.802
A0A0A0KH95	Pyrophosphate--fructose 6-phosphate 1-phosphotransferase subunit beta OS=Cucumis sativus OX=3659 GN=PFP-BETA	PFP-BETA	61.951	1.001	1.028	1.013	1.006	0.968	0.998	1.09	1.061	1.017	0.95	0.994	0.973	0.944	0.941	0.965	1.078	1.043	1.077	0.96	0.135856	0.938	0.052718	0.959	0.050199	0.912	0.0056368	0.959	0.04172	0.891	0.00101846	1.009	0.69334
A0A0A0LTG1	remorin [Cucumis sativus]	Csa_1G038990	31.518	1.044			1.244			0.869			1.045			1.006			0.715			1.201		1.432		1.001		1.462		0.809		1.407		0.823
A0A0A0LY82	protein PHR1-LIKE 1-like [Cucumis sativus]	Csa_1G666970	49.339
A0A0A0KI10	Sn1-specific diacylglycerol lipase alpha [Morus notabilis]	Csa_6G314110	70.747
A0A0A0LUE5	serine-threonine kinase receptor-associated protein [Cucumis sativus]	Csa_1G418250	40.249	0.967	0.956	1.003	0.952	0.896	0.899	1.052	0.998	1.014	0.908	0.925	0.939	0.976	1.019	0.97	1.189	1.351	1.214	0.955	0.096483	0.897	0.0121158	0.947	0.036376	0.738	0.00177634	1.079	0.037856	0.79	0.0052584	1.225	0.0090169
A0A0A0LCC8	"phosphoglucan phosphatase LSF1, chloroplastic [Cucumis sativus]"	Csa_3G837030	65.736	0.935	0.846		1.081	1.064		0.901	0.967		1.148	1.077		1.104	1.015		0.818	1.127		0.953	0.5128	1.148	0.061803	1.249	0.063897	1.144	0.4638	0.988	0.78914	1.089	0.61548	1.041	0.8792
A0A0A0KYM6	auxilin-related protein 2 [Cucumis sativus]	Csa_4G496260	109.79	0.817	0.886	0.817	0.89	0.877	0.792	1.013	1.002	1.295	0.787	0.922	0.75	1.09	1.145	1.047	1.663	1.326	1.629	0.761	0.038957	0.773	0.051343	0.976	0.70432	0.532	0.002744	1.283	0.0051246	0.711	0.0117801	1.395	0.038817
A0A0A0L3Z1	copper ion-binding protein [Medicago truncatula]	Csa_3G119830	27.356	1.044	0.99	0.994	0.996	1.004	1.016	0.971	0.978	0.987	0.984	0.981	1.016	0.898	1.02	0.931	1.179	1.096	1.134	1.031	0.159325	1.027	0.022761	0.984	0.49076	0.874	0.0049797	0.945	0.26732	0.836	0.0141426	1.161	0.0023219
A0A0A0KRC5	Acyl-coenzyme A oxidase OS=Cucumis sativus OX=3659 GN=Csa_5G165210	Csa_5G165210	73.496	1.072	1.091	1.025	1.04	1.003	1.049	1.042	0.938	0.952	0.997	0.988	1.027	0.885	0.865	0.854	1.072	1.138	1.107	1.087	0.08888	1.055	0.20382	0.945	0.061476	0.908	0.0098956	0.842	0.00057605	0.785	0.00027868	1.131	0.028698
A0A0A0LG21	"thyroid adenoma-associated protein homolog, partial [Pyrus x bretschneideri]"	Csa_3G827200	230.39			0.965			1.009			1.316			0.862			1.02			0.98	0.733		0.767		0.893		0.88		1.011		1.041		0.745
A0A0A0LA99	26S proteasome non-ATPase regulatory subunit 7 homolog A [Cucumis sativus]	Csa_3G732410	35.06	1.058	1.065	1.117	1.087	1.068	1.073	0.905	0.906	0.94	0.968	0.982	0.947	0.942	0.94	0.924	1.003	1.05	1.012	1.178	0.00151574	1.173	0.00029661	0.894	0.0051207	0.945	0.032641	0.869	6.23e-05	0.915	0.0044972	1.114	0.004504
A0A0A0LUH0	HVA22-like protein OS=Cucumis sativus OX=3659 GN=Csa_1G009650	Csa_1G009650	21.717
A0A0A0L6S0	Pectinesterase OS=Cucumis sativus OX=3659 GN=Csa_3G239880	Csa_3G239880	66.392	0.858		0.912	0.831		0.84	0.982		1.092	1.016		0.958	1.466		1.374	0.928		0.916	0.853	0.123644	0.806	0.056598	1.115	0.123461	1.07	0.153404	1.7	0.0038208	1.54	0.00582	0.889	0.162016
A0A0A0LIM0	pre-mRNA cleavage factor Im 25 kDa subunit 1 [Cucumis sativus]	Csa_2G000310	24.592
A0A0A0LSN5	choline/ethanolaminephosphotransferase 1 [Cucumis sativus]	Csa_1G108820	43.239
A0A0A0KKM5	LOW QUALITY PROTEIN: L-lactate dehydrogenase A-like [Cucumis sativus]	Csa_5G161940	18.772	1.07	1.249	1.08	1.05	0.959	1.036	0.916	0.861	0.882	0.931	0.89	0.994	0.948	0.978	0.906	1.122	1.04	1.131	1.278	0.0102558	1.145	0.0157165	0.828	0.034716	0.855	0.0197175	0.93	0.114784	0.86	0.0123041	1.238	0.0026986
A0A0A0KQA5	Microsomal glutathione s-transferase OS=Cucumis sativus OX=3659 GN=Csa_5G409710	Csa_5G409710	16.487	1.095	1.082	1.135	1.361	1.484	1.437	0.676	0.799	0.754	1.119	1.143	1.125	0.992	0.908	0.887	0.454	0.445	0.415	1.486	0.00145998	1.921	0.00028402	1.023	0.22458	2.578	2.2608e-06	0.651	0.00053626	2.121	6.3278e-05	0.59	0.00071724
A0A0A0L4K7	putative ion channel POLLUX-like 2 isoform X1 [Cucumis sativus]	Csa_3G143610	96.01
A0A0A0L9J9	probable serine/threonine-protein kinase DDB_G0276461 [Cucumis sativus]	Csa_3G702580	74.701	0.861	0.91	0.758	0.842	1.206	1.024	0.992	1.107	1.218	0.871	0.886	0.88	0.989	0.977	0.954	1.676	1.225	1.422	0.762	0.028004	0.926	0.5215	1.043	0.4973	0.61	0.033063	0.951	0.73752	0.675	0.051916	1.303	0.074002
A0A0A0LD15	ADP-ribosylation factor 1-like isoform X2 [Cucumis melo]	Csa_3G837640	20.681	0.949	0.97	0.943	0.948	0.932	0.953	1.036	1.066	0.989	0.97	0.95	0.954	1.056	1.045	1.032	1.179	1.137	1.236	0.926	0.030976	0.917	0.0192009	1.004	0.71254	0.809	0.00107656	1.106	0.00044034	0.882	0.0075628	1.149	0.0130185
A0A0A0K1Y5	eukaryotic translation initiation factor 1A-like [Cucumis melo]	Csa_7G037660	16.377	0.96	1.001		0.919	0.974		1.157	1.198		1.029	0.945		1.144	1.064		0.876	0.913		0.833	0.021364	0.804	0.023179	1.007	0.9121	1.103	0.175042	1.166	0.080502	1.234	0.037302	0.76	0.0095361
A0A0A0KFN2	protein SPIRAL1-like 1 [Cucumis sativus]	Csa_6G366520	11.691	0.599	0.594	0.575	0.633	0.643	0.624	1.068	1.133	1.131	0.887	0.768	0.78	0.967	1.011	1.03	2.325	2.349	2.202	0.531	1.52274e-05	0.57	1.61006e-05	1.377	0.0025552	0.354	3.5624e-05	1.583	2.2063e-05	0.437	3.6109e-06	2.064	1.65381e-05
A0A0A0M0G8	phytase [Zea mays]	Csa_1G650630	37.69	0.902	0.861	0.969	1.053	1.094	0.953	1.105	1.23	1.356	0.917	1.007	0.923	1.275	1.17	1.238	0.849	0.74	0.659	0.74	0.0120008	0.84	0.074523	1.042	0.41558	1.266	0.038439	1.188	0.022897	1.638	0.0029987	0.609	0.0061355
A0A0A0K645	expansin-like A2 [Cucumis sativus]	Csa_7G019860	9.9972	1.016	0.981	1.008	0.632	0.508	0.461	0.487	0.494	0.381	0.921	0.862	0.906	2.241	2.477	2.486	0.477	0.24	0.232	2.206	0.0111423	1.175	0.27284	0.895	0.0078243	2.834	0.042984	4.5	0.000104267	7.591	0.0127154	0.697	0.173263
A0A0A0LN97	Multicopper oxidase OS=Cucumis sativus OX=3659 GN=Csa_2G348200	Csa_2G348200	60.097	0.778	0.955	0.86	0.875	0.952	0.91	1.13	0.924	1.072	0.933	0.979	0.762	1.06	0.743	0.971	1.479	1.626	1.684	0.829	0.091363	0.876	0.116283	1.031	0.78334	0.558	0.0024049	1.014	0.9799	0.579	0.0081184	1.532	0.0039222
A0A0A0KZ48	protein YLS3 [Cucumis sativus]	Csa_4G280560	19.626
A0A0A0KI79	Mg-protoporphyrin IX chelatase OS=Cucumis sativus OX=3659 GN=Csa_6G518380	Csa_6G518380	45.756	0.979	0.976	0.889	0.883	0.839	0.97	0.911	0.949	0.984	0.955	0.896	0.93	0.777	0.898	0.923	1.681	1.637	1.48	1	0.9904	0.947	0.30602	0.978	0.58482	0.58	0.00022194	0.965	0.62084	0.541	0.00073989	1.687	0.00030409
A0A0A0KFJ8	Chromatin-remodeling complex ATPase OS=Cucumis sativus OX=3659 GN=Csa_6G199780	Csa_6G199780	124.69
A0A0A0LVE5	methylsterol monooxygenase 2-2 [Cucumis sativus]	Csa_1G524750	30.334	0.745			1.064			1.57			0.938			1.199			0.688			0.475		0.678		1.259		1.363		1.127		1.743		0.438
A0A0A0KWU5	Transcription initiation factor IIE subunit beta OS=Cucumis sativus OX=3659 GN=Csa_4G049080	Csa_4G049080	31.522		1.159			1.351			0.534			1.39			1.025			0.224		2.17		2.53		1.199		6.205		0.759		4.576		0.419
A0A0A0KR12	"nudix hydrolase 14, chloroplastic isoform X1 [Cucumis sativus]"	Csa_5G157250	33.951		0.959	0.967		0.907	0.996		1.06	1.17		1.095	1.029		0.868	1.016			0.891	0.864	0.099197	0.853	0.145221	1.103	0.089937	1.192		0.99	0.90748	1.057		0.799
A0A0A0K6I4	Glycosyltransferase OS=Cucumis sativus OX=3659 GN=Csa_7G073480	Csa_7G073480	54.02			0.971			0.993			1.204			0.961			0.988			1.006	0.806		0.825		0.99		0.955		0.995		0.982		0.836
A0A0A0LEZ5	vacuolar protein sorting-associated protein 62-like [Capsicum annuum]	Csa_3G708170	61.186	1	0.974	1.001	1.073	1.176	1.033	0.952	0.912	0.889	0.975	0.961	0.994	0.96	1.058	1.097	1.026	1.067	1.007	1.081	0.023641	1.192	0.0157559	0.985	0.31394	0.945	0.045976	0.949	0.39844	1.005	0.93868	1.126	0.0106233
A0A0A0L0H3	activating signal cointegrator 1 complex subunit 2 [Cucumis sativus]	Csa_4G642490	95.759
A0A0A0M0P5	cytosolic enolase 3 [Cucumis sativus]	Csa_1G528460	52.944	0.999	1.022	1.027	1.028	0.998	0.996	0.997	1.086	0.918	1.032	0.982	0.992	0.931	0.946	1.069	0.972	1.051	1.073	1.016	0.73582	1.007	0.8615	0.986	0.4647	0.971	0.44042	0.975	0.57552	0.952	0.39318	1.032	0.59834
A0A0A0LM12	phosphoglycerate mutase-like protein 4 [Cucumis sativus]	Csa_2G292790	25.139	1.012		0.997	0.957		0.919	1.044		0.981	1.106		0.971	0.93		1.081	1.011		1.135	0.992	0.83702	0.926	0.176781	1.034	0.68088	0.968	0.74024	1.072	0.48118	0.937	0.558	1.06	0.47802
A0A0A0L3X9	putative ABC transporter C family member 15 [Cucumis sativus]	Csa_3G127220	171.6	0.909			1.043			1.165			1.084			1.136			0.716			0.78		0.895		1.193		1.514		1.089		1.587		0.615
A0A0A0KTD4	dnaJ protein homolog [Cucumis melo]	Csa_5G613470	46.064	0.989	0.991	1.022	0.992	0.978	0.962	1.017	1.033	0.99	0.89	0.922	0.99	0.895	0.871	0.859	1.311	1.314	1.266	0.988	0.48566	0.964	0.07722	0.933	0.10232	0.72	0.00060246	0.895	0.00178269	0.675	2.0411e-05	1.28	0.000140053
A0A0A0K2Q8	peptidyl-prolyl cis-trans isomerase CYP40-like isoform X1 [Cucumis sativus]	Csa_7G074830	40.144	1.024	0.911	1.003	0.882	0.924	0.908	1.01	1.001	1.001	0.979	0.96	0.94	0.953	0.948	0.915	1.258	1.316	1.256	0.975	0.54458	0.901	0.00168025	0.98	0.63998	0.752	0.000120699	1.038	0.1187	0.735	0.000101516	1.272	0.000101849
A0A0A0K3F3	eukaryotic translation initiation factor 2 subunit alpha-like [Cucumis sativus]	Csa_7G232540	46.338	1.054	1.039	1.082	0.999	0.986	0.999	0.931	1.119	0.971	0.933	0.958	0.961	0.859	0.896	0.906	1.165	1.135	1.131	1.051	0.40658	0.988	0.88418	0.898	0.0020963	0.831	0.000156278	0.892	0.0024002	0.776	0.000175018	1.136	0.082057
A0A0A0L3W5	syntaxin-22 [Cucumis sativus]	Csa_3G008910	30.155	1.026	0.97	0.99	1.117	1.037	1.013	1.021	0.947	0.958	0.987	0.96	0.998	0.985	0.992	0.997	0.882	1.027	1.163	1.021	0.51118	1.082	0.104198	0.986	0.5324	0.959	0.69954	0.939	0.171759	0.968	0.77552	1.05	0.6339
A0A0A0K674	26S protease regulatory subunit 7 [Cucumis melo]	Csa_7G431420	47.759	1.029	1.032	1.028	1.027	1.01	1.01	0.917	0.929	0.986	0.998	1.022	0.998	0.995	0.978	0.997	1.027	0.997	1.025	1.091	0.059719	1.076	0.032915	0.977	0.100477	0.99	0.4582	0.975	0.036257	0.974	0.0823	1.077	0.037836
A0A0A0LPS0	serine/threonine-protein kinase TOUSLED isoform X2 [Cucumis sativus]	Csa_1G025770	77.996	1.089			0.945			1.5			0.775			1.004			0.839			0.726		0.63		0.712		0.924		1.062		1.197		0.559
A0A0A0KXM3	"multiple organellar RNA editing factor 8, chloroplastic/mitochondrial [Cucumis melo]"	Csa_4G083630	47.774	0.944	0.947	0.966	0.937	0.944	0.946	0.958	0.974	0.953	0.922	0.999	0.968	0.894	0.941	0.932	1.444	1.303	1.345	0.99	0.37352	0.98	0.04766	1.011	0.6853	0.706	0.00081797	0.979	0.24644	0.676	0.00033775	1.418	0.00035981
A0A0A0L5V1	nucleoporin NUP159 [Cucumis sativus]	Csa_3G164570	52.013		0.875			1.017			1.098			0.897			1.051			1.204		0.797		0.926		1.025		0.745		1.033		0.873		1.097
A0A0A0KFF2	transmembrane protein [Arabidopsis thaliana]	Csa_6G487610	26.726	0.765			0.982			1.262			0.975			1.043			1.196			0.606		0.778		1.275		0.815		1.062		0.872		0.948
A0A0A0KNL5	60S ribosomal protein L11-1-like [Cucumis melo]	Csa_6G519680	20.677	1.045	1.083	1.081	1.035	1.037	0.932	1.01	0.929	1.102	1.018	1.064	0.976	0.878	0.849	0.924	1.048	1.016	1.075	1.055	0.33038	0.988	0.86434	0.953	0.151317	0.974	0.42402	0.882	0.044459	0.845	0.0045818	1.032	0.54972
A0A0A0KL62	coiled-coil domain-containing protein 94 homolog [Cucumis sativus]	Csa_5G003615	52.963			1.045			0.921			1.061			0.992			1.014			1.047	0.985		0.868		0.949		0.947		1.101		0.968		0.987
A0A0A0KTS1	Peptidyl-prolyl cis-trans isomerase OS=Cucumis sativus OX=3659 GN=Csa_5G624450	Csa_5G624450	20.625	0.79	0.939	0.908	0.955	0.919	0.968	1.662	1.059	1.093	0.959	0.994	1.026	0.992	1.038	1.064	0.914	1.134	1.053	0.691	0.086399	0.745	0.2032	1.13	0.092121	0.961	0.6102	1.089	0.030142	0.998	0.9856	0.813	0.29896
A0A0A0LWE5	proline-rich receptor-like protein kinase PERK1 [Cucumis sativus]	Csa_1G250150	64.286
A0A0A0LP60	"succinate dehydrogenase subunit 5, mitochondrial [Cucumis sativus]"	Csa_2G360050	26.767	0.962	0.936	0.96	0.919	0.889	0.904	0.962	0.922	0.882	0.924	0.977	0.929	1.1	1.135	1.088	1.15	1.22	1.24	1.033	0.27868	0.98	0.51426	0.99	0.63772	0.784	0.00110096	1.225	0.00021781	0.92	0.03444	1.305	0.00142198
A0A0A0LVI1	probable LRR receptor-like serine/threonine-protein kinase At4g20940 [Cucumis sativus]	Csa_1G538180	115.07
A0A0A0LSK1	Carboxypeptidase OS=Cucumis sativus OX=3659 GN=Csa_1G145920	Csa_1G145920	51.311	1.034	1.017	1.037	0.987	0.953	1.029	0.875	1.006	1.021	1.054	1.065	1.055	1.02	0.998	0.911	1.047	1.016	1.045	1.064	0.32282	1.023	0.6706	1.028	0.0164388	1.021	0.109057	0.987	0.7462	0.942	0.168199	1.071	0.2302
A0A0A0KI31	glyoxysomal fatty acid beta-oxidation multifunctional protein MFP-a [Cucumis sativus]	Csa_6G319770	79.158	1.026	1.012	1.034	1.031	1.031	1.076	0.973	0.987	0.985	0.97	0.967	0.942	0.926	0.878	0.884	1.17	1.115	1.069	1.043	0.0054212	1.066	0.0132552	0.937	0.0044238	0.858	0.0053441	0.857	0.0021369	0.801	0.002042	1.139	0.0081016
A0A0A0K8Q7	Glutathione reductase OS=Cucumis sativus OX=3659 GN=Csa_7G378460	Csa_7G378460	59.475	1.045	1.027	1.101	1.038	1.059	0.998	1.059	1.032	1.084	1.019	1.031	0.95	1.016	0.98	0.975	0.922	0.888	0.839	0.999	0.97424	0.975	0.31794	0.945	0.163461	1.133	0.029299	0.96	0.133801	1.122	0.0190789	0.834	0.0041752
A0A0A0LFT8	linoleate 9S-lipoxygenase 6 [Cucumis sativus]	Csa_2G023920	9.4398		1.089			1.17			0.768			1.159			1.187			0.462		1.418		1.523		1.064		2.509		1.015		2.569		0.602
A0A0A0LZE0	glutamate-rich WD repeat-containing protein 1 [Cucumis sativus]	Csa_1G587430	52.226	0.983	0.822	1.111	0.895	1.035	0.901	1.258	1.389	0.883	0.888	1.016	1.051	0.927	1.054	1.052	1.203	0.851	1.008	0.826	0.3301	0.802	0.2318	1.013	0.86608	0.965	0.81426	1.071	0.33658	0.991	0.99088	0.867	0.47436
A0A0A0KA89	Histone deacetylase OS=Cucumis sativus OX=3659 GN=Csa_6G116140	Csa_6G116140	64.269	0.94	0.988	0.95	0.872	1.078	1.016	1.135	1.021	1.101	1.052	0.971	0.932	1.011	1.03	0.949	1.125	1.111	1.184	0.884	0.024423	0.911	0.24318	1.027	0.54762	0.864	0.022224	1.008	0.87498	0.874	0.0129419	1.05	0.25244
A0A0A0LQZ7	60S ribosomal protein L27a-3 [Cucumis sativus]	Csa_1G046840	16.479	0.888	0.924	0.917	0.866	1.091	0.769	1.79	1.352	2.205	0.817	0.846	0.918	0.817	0.933	0.629	1.174	1.029	1.002	0.51	0.044318	0.51	0.0191388	0.946	0.195796	0.805	0.022916	0.873	0.42132	0.742	0.070081	0.599	0.029984
A0A0A0LDT9	zinc finger protein 622 [Cucumis sativus]	Csa_3G881730	44.855
A0A0A0K8B2	3-methyl-2-oxobutanoate hydroxymethyltransferase OS=Cucumis sativus OX=3659 GN=Csa_7G338120	Csa_7G338120	36.898	1.03	1.033	1.048	1.067	1.057	1.055	0.947	1.029	1.063	1.07	1.043	0.968	0.928	0.96	0.981	0.974	0.971	0.86	1.024	0.55364	1.046	0.31328	0.99	0.74688	1.098	0.136175	0.902	0.0034011	1.023	0.61552	0.923	0.20646
A0A0A0L8C7	"3-hydroxybutyryl-CoA dehydratase-like protein, mitochondrial [Cucumis sativus]"	Csa_3G141780	25.854	1.052	1.007		1.023	0.999		1.046	1.033		0.991	0.925		0.919	0.96		1.025	1.178		0.99	0.70612	0.973	0.173559	0.931	0.2183	0.87	0.21798	0.929	0.09774	0.853	0.164285	1.06	0.5099
A0A0A0KNL2	---	Csa_5G487700	12.406
A0A0A0L1W2	abscisic acid receptor PYR1-like [Cucumis sativus]	Csa_3G011650	24.988	0.998	0.991	0.974	1.048	1.042	1.013	1.068	1.068	1.041	0.923	0.99	1.01	1.007	1.011	0.994	1.034	0.948	1.049	0.933	0.003379	0.977	0.155976	0.987	0.63982	0.964	0.4371	0.971	0.063898	0.994	0.87604	0.954	0.21694
A0A0A0LUF4	plasma membrane ATPase 3 [Cucumis sativus]	Csa_1G008520	88.342	1.085	1.058	1.101	1.075	1.127	1.079	1.042	1.05	1.007	1	1	1.031	0.952	0.911	0.987	0.813	0.852	0.781	1.047	0.057635	1.059	0.045596	0.934	0.0117632	1.239	0.00137598	0.869	0.0069989	1.165	0.0110407	0.789	0.00110056
A0A0A0LBP3	BZIP protein [Medicago truncatula]	Csa_3G481220	83.547		1.095	1.067		1.083	1.05		0.908	0.862		1.031	1.079		1.07	1.099		0.824	0.869	1.221	0.020381	1.205	0.025243	0.976	0.44784	1.246	0.024319	1.017	0.49842	1.281	0.0140962	0.956	0.35406
A0A0A0M0C4	"DUF538 family protein, putative (Protein of unknown function, DUF538) [Arabidopsis thaliana]"	Csa_1G630320	18.229	0.805	0.816	0.805	0.772	0.79	0.827	0.969	0.974	0.901	1.099	1.053	1.024	1.297	1.266	1.23	1.214	1.248	1.365	0.853	0.0034449	0.84	0.0057164	1.309	0.000218	0.83	0.0105244	1.588	5.667e-05	0.991	0.84776	1.346	0.002416
A0A0A0K3D8	"4-hydroxy-3-methylbut-2-enyl diphosphate reductase, chloroplastic [Cucumis sativus]"	Csa_7G075680	52.723	0.932		0.983	0.894		0.916	0.979		1.053	1.029		1.048	1.149		1.123	1.08		1.13	0.942	0.32124	0.891	0.095638	1.085	0.101519	0.94	0.126764	1.255	0.0053447	1.028	0.38652	1.088	0.188016
A0A0A0LWU3	polynucleotide 5'-hydroxyl-kinase nol9 isoform X1 [Jatropha curcas]	Csa_1G324870	9.5338	0.955	0.92		0.898	0.944		1.122	1.217		0.983	0.968		1.063	1.034		1.107	1.068		0.802	0.038775	0.788	0.037796	1.041	0.186925	0.897	0.03082	1.138	0.045083	0.964	0.24874	0.93	0.24634
A0A0A0L923	U6 snRNA-associated Sm-like protein LSm5 OS=Cucumis sativus OX=3659 GN=LSM5	LSM5	9.586
A0A0A0LM97	putative amidase C869.01 [Cucumis sativus]	Csa_2G264020	55.165	1.042	0.95	1.113	0.889	0.926	0.921	0.981	0.995	0.907	1.057	1.007	1.009	1.224	1.286	1.169	0.811	0.875	0.862	1.077	0.24984	0.949	0.176336	0.99	0.8694	1.206	0.0026195	1.345	0.000622	1.444	0.00052134	0.884	0.029081
A0A0A0L647	protein CWC15 homolog [Cucumis sativus]	Csa_3G055970	26.741	0.99	0.876	1.051	0.821	0.665	0.608	0.949	0.793	0.926	0.934	0.923	1.219	0.996	1.001	0.726	1.467	2.008	1.652	1.093	0.31348	0.785	0.078698	1.055	0.67608	0.6	0.0166382	1.3	0.134098	0.531	0.0105791	1.922	0.0038039
A0A0A0KL04	plant intracellular Ras-group-related LRR protein 4 [Cucumis sativus]	Csa_6G509710	64.386	0.98		1.029	0.93		0.874	1.01		0.953	0.987		1.047	1.194		1.19	0.957		0.935	1.023	0.60178	0.919	0.185143	1.012	0.77968	1.075	0.151218	1.322	0.0121774	1.26	0.0025761	0.964	0.3638
A0A0A0KU21	ras-related protein RABA5d [Cucumis sativus]	Csa_4G017180	24.074	1.006	0.982	1.014	0.93	1.014	0.998	1.15	1.044	1.152	1.024	0.982	0.915	0.912	0.958	0.959	1.092	1.113	1.077	0.897	0.033876	0.879	0.037836	0.973	0.45434	0.89	0.026382	0.962	0.2838	0.862	0.00147722	0.981	0.61686
A0A0A0K8H9	4-coumarate--CoA ligase 2-like [Cucumis sativus]	Csa_7G430240	59.166		0.838			1.048			1.131			0.82			1.001			1.368		0.741		0.927		0.979		0.599		0.955		0.732		1.21
A0A0A0L3F5	short-chain dehydrogenase/reductase family 42E member 1 [Cucumis sativus]	Csa_4G664460	53.478			1.001			0.995			1.121			1.019			1.019			0.917	0.893		0.888		1.018		1.111		1.024		1.111		0.818
A0A0A0LMU5	B-cell receptor-associated protein 31 [Cucumis sativus]	Csa_2G416790	23.98	0.97	0.921	0.937	1.016	1.004	1.031	0.962	1.022	0.877	1.01	1.012	0.891	1.065	1.038	1.051	0.993	0.952	1.041	0.988	0.84408	1.066	0.21642	1.03	0.5645	0.976	0.62866	1.034	0.035804	1.056	0.108342	1.044	0.43992
A0A0A0LVW3	SURF1-like protein OS=Cucumis sativus OX=3659 GN=Csa_1G042880	Csa_1G042880	38.81	1.056	1.121	0.984	1.057	0.992	1.027	0.9	0.913	1.023	0.977	1.005	0.987	0.945	0.903	1.025	1.092	1.09	1.021	1.115	0.120816	1.085	0.137022	0.939	0.187082	0.927	0.033017	0.934	0.169039	0.897	0.063979	1.129	0.056284
A0A0A0M0Z1	Peroxisome biogenesis factor OS=Cucumis sativus OX=3659 GN=Csa_1G715740	Csa_1G715740	24.911		0.875			0.97			0.902			0.955			1.561			0.732		0.97		1.075		1.091		1.305		1.609		2.133		0.812
A0A0A0L045	proactivator polypeptide-like 1 [Cucumis sativus]	Csa_4G331080	25.529	1.035	1.067	1.05	1.045	1.08	1.095	0.873	0.872	0.792	1.034	1.027	1.06	1.042	1.035	1.125	0.966	0.892	0.815	1.242	0.00286	1.269	0.0024237	0.99	0.4897	1.168	0.034738	0.994	0.84854	1.198	0.031082	1.054	0.43566
A0A0A0KB93	"transmembrane protein, putative [Medicago truncatula]"	Csa_6G053330	44.46	1.07	1.041	1.014	1.132	1.099	1.133	0.886	1.001	1.034	1.04	1.004	0.965	0.928	0.966	0.906	0.916	0.907	1.001	1.07	0.23344	1.152	0.040737	0.963	0.22598	1.066	0.16828	0.832	0.00097883	0.992	0.83942	0.967	0.59518
A0A0A0K390	elongation factor Tu GTP-binding domain-containing protein 1 [Cucumis sativus]	Csa_7G201920	108.53		0.941	1.001		1.064	1.027		1.141	1.132		0.929	0.995		0.926	0.885		1.131	1.064	0.854	0.036822	0.92	0.043963	0.991	0.8572	0.877	0.1029	0.866	0.037662	0.825	0.037	0.966	0.36942
A0A0A0KD12	---	Csa_6G314130	34.715		0.798			0.885			1.082			0.8			1.307			1.332		0.738		0.818		1.003		0.601		1.477		0.981		1.231
A0A0A0L3U0	protein PHLOEM PROTEIN 2-LIKE A1 [Cucumis sativus]	Csa_4G502330	9.6219	1.147	1.089	1.065	1.085	1.08	1.082	0.663	0.736	0.709	1.08	1.155	1.137	1.231	1.134	1.216	0.609	0.63	0.639	1.566	0.00028152	1.54	0.0049574	1.022	0.51452	1.796	1.95544e-05	1.103	0.062801	1.907	2.2555e-05	0.891	0.027164
A0A0A0K4W1	lysM domain-containing GPI-anchored protein 2 [Cucumis sativus]	Csa_7G024010	39.143	1.063			1.066			0.8			1.131			1.142			0.707			1.329		1.333		1.064		1.6		1.071		1.615		0.884
A0A0A0LJE7	"probable endo-1,4-beta-xylanase C [Cucumis sativus]"	Csa_2G264620	62.895
A0A0A0K1Z9	fasciclin-like arabinogalactan protein 13 [Cucumis sativus]	Csa_7G039260	25.618	0.686	0.877	0.729	0.948	0.963	1.001	1.912	1.571	1.878	0.999	0.999	0.964	1.246	1.097	1.199	0.483	0.665	0.485	0.428	0.00092236	0.543	0.00072135	1.292	0.024896	1.814	0.029481	1.216	0.009002	2.169	0.0022193	0.305	0.00062348
A0A0A0LYR0	protein PHLOEM PROTEIN 2-LIKE A9 [Cucumis sativus]	Csa_1G708660	20.301
A0A0A0LI16	cytochrome P450 714C2-like [Cucumis sativus]	Csa_2G120940	59.519		0.859	0.817		0.794	0.902		1.494	1.275		0.887	0.825		0.937	0.966		1.344	1.502	0.605	0.02662	0.612	0.040638	1.021	0.68182	0.602	0.0166753	1.122	0.21606	0.669	0.020024	1.028	0.7926
A0A0A0LHX0	methyltransferase-like protein 5 [Cucumis sativus]	Csa_2G003070	23.652		0.941			0.983			1.051			1.118			1.025			0.947		0.895		0.935		1.188		1.181		1.043		1.082		0.901
A0A0A0LKD3	UTP--glucose-1-phosphate uridylyltransferase-like isoform X2 [Cucumis sativus]	Csa_2G346040	70.763	1.1	1.012	0.99	1.031	1.06	1.028	1.075	0.943	0.949	0.985	0.989	0.942	0.96	1.001	1.103	0.939	0.877	0.951	1.046	0.44384	1.051	0.30276	0.94	0.162317	1.054	0.148801	0.982	0.6701	1.107	0.104536	0.933	0.23834
A0A0A0LJ19	eukaryotic translation initiation factor 1A [Cucumis sativus]	Csa_2G263950	16.361	0.974	1.078	0.983	0.925	0.798	0.923	0.895	0.815	0.928	1.091	1.221	1.001	0.911	0.979	0.934	1.297	1.124	1.345	1.15	0.049476	1.003	0.97398	1.092	0.26552	0.88	0.180996	1.067	0.27658	0.75	0.0082798	1.428	0.0061431
A0A0A0KL67	AT-hook motif nuclear-localized protein 1-like [Cucumis sativus]	Csa_5G010650	31.393	1.034	1.015	1.003	1.084	0.987	0.96	1.106	0.823	1.076	1.048	1.072	1.012	1	1.051	0.974	0.735	1.063	1.067	1.016	0.8233	1.009	0.8831	1.026	0.24696	1.093	0.49428	0.998	0.9805	1.056	0.6148	0.953	0.74712
A0A0A0LS93	high-affinity nitrate transporter 2.1-like [Cucumis sativus]	Csa_1G097685	29.822	1.053	1.025	1.015	1.064	1.054	1.074	0.909	0.851	0.804	1.015	1.039	1.09	0.896	0.976	0.903	1.009	1.106	1.137	1.206	0.0070641	1.245	0.025516	1.016	0.53558	0.967	0.47446	0.869	0.0072026	0.853	0.02506	1.268	0.009336
A0A0A0LY41	eukaryotic translation initiation factor 2 subunit beta [Cucumis sativus]	Csa_1G145930	30.393	0.988	0.96	0.972	0.928	0.97	0.921	0.923	0.968	0.961	0.967	0.957	0.989	0.944	0.95	0.923	1.201	1.297	1.327	1.024	0.23524	0.988	0.62232	0.998	0.85882	0.762	0.00101967	0.999	0.97864	0.736	0.00062491	1.341	0.00095786
A0A0A0LLT5	linoleate 9S-lipoxygenase 6-like [Cucumis sativus]	Csa_2G027440	14.408	0.942	0.998	0.962	0.957	0.945	0.917	1.089	0.992	0.957	0.868	0.863	0.905	1.161	1.192	1.281	0.993	0.992	1.052	0.955	0.34866	0.928	0.14408	0.908	0.0130619	0.868	0.0044781	1.289	0.00138041	1.197	0.0070785	1	0.98632
A0A0A0K7C5	YTH domain-containing family protein 3-like isoform X1 [Juglans regia]	Csa_6G000140	71.463	0.864	0.901		1.073	1.04		1.001	1.219		1.008	1.047		0.969	0.8		1.205	1.159		0.795	0.155376	0.952	0.69808	1.164	0.032856	0.869	0.035661	0.837	0.20146	0.748	0.094917	1.065	0.5707
A0A0A0M152	3-hydroxyisobutyrate dehydrogenase OS=Cucumis sativus OX=3659 GN=Csa_1G538190	Csa_1G538190	37.951	1.032	1.28	1.159	1.119	1.048	1.204	0.698	0.782	0.8	1.166	1.162	1.104	1.089	1	1.202	0.69	0.557	0.433	1.522	0.0051184	1.479	0.0025449	0.989	0.9104	2.043	0.032742	0.976	0.72386	1.959	0.0089788	0.737	0.084898
A0A0A0KTX5	"probable isoleucine--tRNA ligase, cytoplasmic [Cucumis sativus]"	Csa_4G013540	135.03	1.041	1.071	1.062	1.037	1.032	1.014	0.967	0.927	0.944	0.994	1.03	1.029	0.918	0.922	0.915	1.034	1.001	1.03	1.118	0.00165941	1.086	0.0040791	0.962	0.054064	0.996	0.81166	0.894	9.8113e-05	0.899	0.00052204	1.08	0.0084758
A0A0A0K9R0	protein FAM188A [Cucumis sativus]	Csa_7G325180	65.944	0.98	0.938	1.015	0.926	0.972	1.048	1.043	1.049	1.003	1.022	0.909	0.965	1.044	1.022	1.033	0.962	0.99	0.892	0.948	0.113939	0.952	0.262	0.987	0.76048	1.018	0.71616	1.052	0.22844	1.09	0.051978	0.919	0.066744
A0A0A0LLV0	chromatin modification-related protein eaf-1-like isoform X2 [Pyrus x bretschneideri]	Csa_2G372690	50.201	1.003	1.021	0.917	0.846	0.827	0.996	1.229	0.945	0.875	1.032	1.088	1.072	1.109	1.314	1.354	0.88	0.801	0.772	0.965	0.81956	0.875	0.34784	1.085	0.087679	1.301	0.0032572	1.415	0.015316	1.54	0.0042555	0.805	0.1313
A0A0A0L4Q0	Probable bifunctional methylthioribulose-1-phosphate dehydratase/enolase-phosphatase E1 OS=Cucumis sativus OX=3659 GN=Csa_4G637120	Csa_4G637120	56.585	1.031	0.985	0.989	1.057	1.019	1.081	0.985	1.03	1.065	1.009	1.059	0.984	0.946	0.963	0.945	0.983	0.949	1.06	0.976	0.4167	1.025	0.43036	1.016	0.589	1.02	0.62848	0.904	0.0052985	0.954	0.23652	0.971	0.49808
A0A0A0L9T9	"oxidoreductase/transition metal ion-binding protein, putative [Medicago truncatula]"	Csa_3G182230	109.93	0.991	1.034	0.967	1.02	0.99	0.958	1.104	1.002	1.075	1.033	1.078	1.076	1.069	1.075	1.171	0.723	0.789	0.739	0.941	0.156561	0.933	0.113942	1.065	0.057737	1.416	0.00030144	1.117	0.033561	1.473	0.00060374	0.708	0.00089959
A0A0A0KYD3	Cellulose synthase OS=Cucumis sativus OX=3659 GN=Csa_4G166980	Csa_4G166980	117.54	0.932	0.903	0.933	0.899	1.036	0.999	1.124	1.024	1.021	0.871	0.902	1.05	0.953	0.925	0.975	1.427	1.37	1.119	0.873	0.0157016	0.926	0.21562	1.02	0.79206	0.721	0.026344	0.972	0.58988	0.729	0.0153563	1.236	0.063942
A0A0A0K791	cell differentiation protein RCD1 homolog [Cucumis melo]	Csa_7G214190	35.116	1.061	0.992	1.046	1.052	1.069	1.009	0.896	1.049	0.927	0.993	0.992	1.05	1.09	0.989	1.012	0.889	0.967	0.972	1.079	0.20872	1.09	0.158698	0.979	0.49534	1.073	0.108217	0.988	0.71958	1.093	0.097202	0.985	0.81548
A0A0A0KFZ8	RuvB-like helicase OS=Cucumis sativus OX=3659 GN=Csa_6G495790	Csa_6G495790	51.393	1	1.058	1.054	1.102	1.045	1.043	1.025	1.037	0.987	1.031	1.018	1.004	0.93	0.866	0.936	0.986	0.973	0.97	1.021	0.43598	1.046	0.126199	0.981	0.3933	1.042	0.0106375	0.856	0.0072362	0.933	0.050662	0.961	0.064057
A0A0A0KIB9	putative germin-like protein 2-1 [Cucumis sativus]	Csa_6G525600	23.153	1.14	1.156	1.232	1.116	1.102	1.124	0.635	0.654	0.618	1.07	1.233	1.141	1.104	1.082	1.101	0.533	0.544	0.317	1.85	2.452e-05	1.752	2.7159e-06	0.976	0.62336	2.471	0.0068013	0.984	0.124243	2.358	0.037521	0.731	0.193558
A0A0A0LU51	heme-binding protein 2-like [Cucumis sativus]	Csa_1G046240	24.113
A0A0A0LAU1	"DUF21 domain-containing protein At1g55930, chloroplastic isoform X1 [Cucumis sativus]"	Csa_3G769650	53.078	1.032			1.112			0.963			1.085			0.892			0.917			1.072		1.155		1.051		1.183		0.802		0.973		0.952
A0A0A0L401	metacaspase-1-like [Cucumis sativus]	Csa_3G129470	62.734	0.947	1.063		1.146	0.973		0.938	0.998		1.197	1.043		0.915	1.018		0.848	0.93		1.038	0.63526	1.095	0.42284	1.114	0.35378	1.26	0.109305	0.912	0.45432	1.087	0.35934	0.918	0.26306
A0A0A0LYH6	restin homolog [Cucumis sativus]	Csa_1G537510	165.53			1.738			0.538			0.456			1.092			1.45			0.376	3.811		1.18		0.628		2.904		2.695		3.856		0.825
A0A0A0KNF8	translation initiation factor eIF-2B subunit beta [Cucumis sativus]	Csa_5G456220	44.823	1.016			1.134			0.94			1.183			0.957			0.72			1.081		1.206		1.164		1.643		0.844		1.329		0.766
A0A0A0KUH7	ultraviolet-B receptor UVR8 [Cucumis sativus]	Csa_5G641620	50.776
A0A0A0L6W9	probable glutathione S-transferase [Cucumis sativus]	Csa_3G133890	25.773
A0A0A0KYR0	E3 ubiquitin-protein ligase CHFR isoform X2 [Cucumis sativus]	Csa_4G508530	49.452			0.85			0.844			1.146			0.856			0.991			1.574	0.742		0.736		1.007		0.544		1.174		0.63		1.373
A0A0A0KIF1	target of Myb protein 1 isoform X1 [Cucumis sativus]	Csa_6G349830	53.953		1.067	0.975		1.144	1.208		1.119	1.12		1.021	0.927		0.934	1.092		0.717	0.812	0.912	0.28708	1.05	0.32356	0.954	0.54852	1.274	0.090963	0.861	0.20786	1.325	0.106964	0.683	0.102422
A0A0A0KKP0	probable aquaporin TIP2-2 [Cucumis sativus]	Csa_5G162580	25.094	1.17	1.181	1.149	1.27	1.262	1.257	0.74	0.721	0.785	0.995	0.936	0.994	1.014	1.058	1.019	0.656	0.698	0.673	1.558	7.668e-05	1.687	0.0023368	0.836	0.00117505	1.443	0.000175961	0.816	0.000120259	1.525	4.3581e-05	0.902	0.029764
A0A0A0LYQ8	"glucan endo-1,3-beta-glucosidase, basic isoform-like [Cucumis sativus]"	Csa_1G555080	78.115		1.02			0.99			0.993			1.062			0.835			1.185		1.027		0.997		1.041		0.896		0.843		0.705		1.193
A0A0A0LRF9	protein MODIFIER OF SNC1 1 isoform X2 [Cucumis sativus]	Csa_1G004310	156.78	0.874	0.866	0.833	0.824	0.799	0.778	0.904	0.956	0.948	0.989	1.003	0.988	1.05	0.893	1.026	1.531	1.635	1.652	0.916	0.0186367	0.855	0.0028781	1.158	0.00069504	0.619	3.9423e-05	1.237	0.0168595	0.616	0.00096157	1.716	5.6285e-05
A0A0A0LKQ2	Nucleolar GTP-binding protein 1 OS=Cucumis sativus OX=3659 GN=Csa_2G351000	Csa_2G351000	76.958	0.993	0.988	1.001	1.036	1.016	1.042	0.991	1.297	1.389	1.005	0.969	0.962	0.934	0.882	0.838	1.112	0.894	0.962	0.811	0.19304	0.841	0.2566	0.985	0.32614	0.989	0.92152	0.858	0.0087389	0.894	0.2025	0.807	0.161563
A0A0A0LBU0	DEAD-box ATP-dependent RNA helicase 5 [Cucumis sativus]	Csa_3G639040	59.298	1.021	1.068		0.825	1.097		1.142	1.092		0.97	0.952		0.874	0.796		1.245	1.073		0.935	0.168796	0.86	0.3821	0.92	0.076298	0.829	0.132698	0.869	0.47294	0.72	0.065425	1.038	0.701
A0A0A0KST8	dynamin-related protein 1C [Cucumis sativus]	Csa_5G563290	68.704	0.951	0.914	0.947	0.962	0.973	0.994	1.056	1.085	1.105	0.911	0.901	0.909	0.939	0.981	0.979	1.191	1.29	1.154	0.866	0.00140223	0.902	0.0032418	0.968	0.065798	0.749	0.0130797	0.99	0.5775	0.798	0.0033565	1.12	0.034625
A0A0A0LGN7	HD domain-containing protein 2 isoform X1 [Cucumis sativus]	Csa_2G036730	24.826	0.996	0.929	1.005	1.013	0.954	0.969	1.114	1.382	1.082	1.025	1.03	0.894	0.942	0.937	1.001	0.988	1.07	1.163	0.819	0.074619	0.821	0.072541	1.006	0.92952	0.916	0.25338	0.981	0.52386	0.894	0.099843	0.9	0.32548
A0A0A0L2Q8	protein NRT1/ PTR FAMILY 4.3 [Cucumis sativus]	Csa_3G112250	68.784
A0A0A0L971	WD-40 repeat-containing protein MSI1 [Cucumis melo]	Csa_3G127190	48.282	1.049	1.033	0.999	0.942	0.924	0.974	1.062	1.206	1.116	1.036	1.003	0.994	1.004	0.88	0.983	0.958	1.082	1	0.91	0.080004	0.839	0.0122038	0.984	0.45904	0.998	0.97646	1.01	0.86274	0.943	0.33808	0.898	0.105461
A0A0A0L249	ras-related protein RABE1a [Cucumis sativus]	Csa_4G293850	23.885	1.079	1.008	0.953	0.88	0.936	1.122	0.731	1.029	1.043	0.926	0.921	0.837	1.277	1.053	1.165	1.104	1.151	0.939	1.085	0.4881	1.048	0.71112	0.883	0.062904	0.84	0.071322	1.19	0.127663	1.094	0.33776	1.139	0.34884
A0A0A0KR83	fruit protein pKIWI502 [Cucumis sativus]	Csa_5G611610	32.545	0.9	0.91		0.983	1		0.919	0.925		0.97	0.871		0.869	0.841		1.525	1.647		0.982	0.10094	1.075	0.0155618	1.017	0.80088	0.58	0.0144371	0.862	0.0151997	0.539	0.0045594	1.72	0.005042
A0A0A0KSQ4	probable nucleoredoxin 1 [Cucumis sativus]	Csa_5G647470	63.764	0.954	0.982	0.967	1.026	0.997	0.999	1.004	0.99	1.084	1.006	0.959	0.956	1.013	1.005	1.003	1.067	1.109	1.036	0.943	0.120718	0.982	0.58398	1.006	0.7627	0.909	0.02102	1	0.98038	0.941	0.092543	1.044	0.27918
A0A0A0LKF2	Ethylene receptor OS=Cucumis sativus OX=3659 GN=Csa_2G070880	Csa_2G070880	82.674
A0A0A0KL82	40S ribosomal protein S20-2 [Cucumis sativus]	Csa_5G171160	13.527	0.95	1.002	1.026	0.924	0.86	0.925	1.032	1.039	0.899	0.97	1.014	1.002	0.926	0.866	0.96	1.352	1.372	1.269	1.003	0.9376	0.912	0.163142	1.003	0.91416	0.748	0.00044385	1.016	0.71024	0.689	0.00064016	1.344	0.004903
A0A0A0LBK1	protein SGT1 homolog [Cucumis sativus]	Csa_3G184080	40.087	0.978	0.946	0.963	0.906	0.871	0.891	0.916	1.016	0.988	1.018	0.998	1.005	1.038	1.024	1.063	1.167	1.134	1.199	0.989	0.76202	0.914	0.053479	1.046	0.015541	0.863	0.00100476	1.171	0.00056029	0.893	0.0043404	1.199	0.0064576
A0A0A0L7I8	probable methyltransferase PMT13 [Cucumis sativus]	Csa_3G123200	66.706	0.888	0.969	0.919	1.019	1.027	1.012	1.1	1.11	1.137	0.954	0.958	0.963	1.012	1.067	1.019	1.17	1.201	1.077	0.829	0.0023352	0.914	0.00110088	1.036	0.29716	0.834	0.0317	1.013	0.49886	0.898	0.04472	1.03	0.44894
A0A0A0LIG6	probable nucleolar protein 5-2 [Cucumis sativus]	Csa_2G012710	60.575	1.083	1.073	1.106	0.961	1.001	0.991	0.983	0.973	1.019	1.064	1.071	1.081	0.85	0.854	0.762	1.021	1.001	1.159	1.096	0.0051761	0.993	0.71226	0.986	0.23294	1.011	0.80378	0.835	0.0098211	0.775	0.0127035	1.069	0.24708
A0A0A0LFK3	mitochondrial import inner membrane translocase subunit Tim9 [Cucumis melo]	Csa_3G734240	10.825	0.982	0.985	0.96	1.099	1.036	1.007	1.125	0.995	0.995	1.002	0.987	1.046	0.944	0.982	1.079	0.93	1.078	1.019	0.94	0.21994	1.009	0.85138	1.037	0.133942	1.003	0.93264	0.956	0.39034	0.993	0.91004	0.972	0.65308
A0A0A0KKJ0	GMP synthase [glutamine-hydrolyzing] [Cucumis sativus]	Csa_5G153080	59.286	1.001	1.006	1.029	0.963	0.932	0.966	1.098	1.159	1.051	0.956	0.961	0.987	0.907	0.965	0.868	1.131	1.096	1.232	0.918	0.044997	0.865	0.0090777	0.957	0.026925	0.84	0.008745	0.958	0.25056	0.792	0.0074824	1.046	0.3812
A0A0A0LKK6	Transcription elongation factor spt6 OS=Cucumis sativus OX=3659 GN=Csa_2G075460	Csa_2G075460	183.2
A0A0A0LUZ0	prefoldin subunit 6 [Cucumis sativus]	Csa_1G448940	9.2446	1.041	1.007	1.023	1.018	0.905	1.024	0.948	1.026	1.029	0.999	1.007	0.988	0.891	0.969	0.976	1.165	0.913	0.964	1.023	0.4649	0.981	0.7046	0.975	0.083944	0.984	0.90142	0.962	0.49132	0.932	0.4566	1.013	0.92326
A0A0A0KUN4	glutamic acid-rich protein-like [Musa acuminata subsp. malaccensis]	Csa_4G047960	17.613	1.073	1.116	1.105	1.096	1.037	1.046	0.861	0.796	0.774	0.984	0.991	0.929	1.131	1.104	1.053	0.904	0.902	0.839	1.355	0.00085863	1.308	0.00175723	0.882	0.005897	1.098	0.042741	1.034	0.28354	1.243	0.0025167	1.088	0.102655
A0A0A0KMH9	Alpha-mannosidase OS=Cucumis sativus OX=3659 GN=Csa_6G507060	Csa_6G507060	114.21		0.995	0.979		0.94	1.028		1.051	1.035		1.056	0.92		1.073	1.069		0.943	1.047	0.946	0.038539	0.943	0.3221	1.001	0.98646	0.993	0.93422	1.088	0.195717	1.076	0.38802	0.954	0.45618
A0A0A0KTF0	"iron-sulfur assembly protein IscA-like 1, mitochondrial [Cucumis sativus]"	Csa_5G614650	15.062			0.867			0.855			1.494			0.934			0.962			1.157	0.58		0.572		1.077		0.807		1.125		0.831		0.774
A0A0A0KJU6	phosphoenolpyruvate carboxykinase [ATP] [Cucumis sativus]	Csa_6G497180	72.201	1.057	1.105	1.087	1.031	1.153	1.111	0.696	0.737	0.753	1.058	1.127	1.014	1.079	1.153	1.154	0.817	0.655	0.794	1.486	0.000120944	1.507	0.00053632	0.985	0.65058	1.412	0.0100798	1.028	0.5221	1.494	0.0050974	1.037	0.6868
A0A0A0L495	Dead box ATP-dependent RNA helicase OS=Cucumis sativus OX=3659 GN=Csa_3G122520	Csa_3G122520	63.713	0.948	0.986	0.947	0.98	0.954	0.962	1.062	0.989	1.031	0.984	0.944	0.992	0.96	1.029	0.979	1.156	1.118	1.157	0.935	0.0521	0.94	0.048984	1.014	0.54572	0.851	0.00106357	1.025	0.33582	0.865	0.0035016	1.113	0.0102598
A0A0A0K9L7	eukaryotic initiation factor 4A-11 [Cucumis sativus]	Csa_7G450710	46.826	0.955	0.955	0.947	0.964	0.894	0.923	1.203	1.067	1.043	0.913	1.032	1.043	1.012	0.935	0.901	1.085	1.258	1.286	0.862	0.081121	0.839	0.024558	1.046	0.42056	0.823	0.047404	1.024	0.60006	0.785	0.0191754	1.095	0.26276
A0A0A0LVH0	"histidinol dehydrogenase, chloroplastic isoform X1 [Cucumis sativus]"	Csa_1G537580	120.72	0.961	1.02	0.99	0.968	0.91	0.929	1.061	0.934	0.952	0.994	0.972	0.997	0.993	1.043	0.977	1.163	1.209	1.096	1.008	0.83848	0.952	0.33858	0.997	0.90292	0.854	0.0061444	1.073	0.057299	0.869	0.015505	1.177	0.028681
A0A0A0KZ30	UDP-glucose 6-dehydrogenase OS=Cucumis sativus OX=3659 GN=Csa_4G094000	Csa_4G094000	52.841	0.962	0.964	0.936	0.903	0.856	0.849	1.017	1.022	1.008	0.95	0.933	0.936	0.997	1.04	1.039	1.307	1.304	1.37	0.939	0.0037032	0.856	0.00139575	0.985	0.24254	0.708	3.7513e-05	1.179	0.0022642	0.773	0.00026293	1.307	8.3477e-05
A0A0A0LTQ4	Transmembrane 9 superfamily member OS=Cucumis sativus OX=3659 GN=Csa_1G256720	Csa_1G256720	74.14	0.85	0.835	0.901	1.022	1.053	1.026	1.119	1.174	1.245	0.935	0.817	0.928	1.008	0.967	0.973	1.119	1.209	1.098	0.731	0.00124035	0.876	0.015325	1.036	0.5254	0.782	0.0094954	0.951	0.033796	0.86	0.0096645	0.968	0.49374
A0A0A0LRU0	"protein CutA, chloroplastic [Cucumis sativus]"	Csa_2G370360	19.966	1.064	1.096	1.115	1.057	0.983	0.933	1.013	0.972	1.091	1.098	1.139	1.025	1.087	1.108	1.154	0.666	0.728	0.676	1.065	0.155701	0.967	0.52738	0.996	0.89522	1.576	0.00039522	1.126	0.040598	1.618	0.000121793	0.673	0.00081783
A0A0A0LRT1	UDP-glucose 6-dehydrogenase OS=Cucumis sativus OX=3659 GN=Csa_1G012150	Csa_1G012150	52.88	0.913	0.877	0.849	0.955	0.929	0.949	1.206	1.279	1.163	1.017	0.962	1.035	1.305	1.278	1.306	0.559	0.572	0.594	0.723	0.00074162	0.777	0.00095735	1.142	0.0120585	1.747	3.946e-05	1.373	4.2636e-06	2.254	9.0465e-07	0.473	2.102e-05
A0A0A0L2Y3	Small ubiquitin-related modifier OS=Cucumis sativus OX=3659 GN=Csa_3G073930	Csa_3G073930	11.227	0.975	0.907	0.922	0.998	0.861	0.855	1.08	1.085	1.168	0.967	0.991	0.973	0.992	1.093	1.022	1.088	1.256	1.131	0.841	0.0067359	0.814	0.021321	1.045	0.124785	0.843	0.0179794	1.145	0.077525	0.894	0.098016	1.043	0.46184
A0A0A0KR08	probable tRNA N6-adenosine threonylcarbamoyltransferase [Cucumis sativus]	Csa_5G517870	20.9	1.001		0.941	1.027		1.069	1.043		1.245	1.077		0.9	1.045		0.996	0.826		0.979	0.849	0.229	0.916	0.45268	1.018	0.89398	1.095	0.53984	0.974	0.48352	1.131	0.28916	0.789	0.193365
A0A0A0KYN1	transmembrane protein 87B [Cucumis sativus]	Csa_4G377710	60.086		1.059	0.918		1.016	1.129		0.998	1.014		0.922	0.879		0.942	1.031		1.133	1.125	0.983	0.80634	1.066	0.36098	0.911	0.3506	0.798	0.0111793	0.92	0.35336	0.874	0.095342	1.122	0.0056429
A0A0A0KFM6	COBW domain-containing protein 1 isoform X1 [Cucumis melo]	Csa_6G366420	40.769		1.046			0.892			1.209			0.937			0.996			1.042		0.865		0.738		0.896		0.899		1.117		0.956		0.862
A0A0A0LKA7	Glucose-6-phosphate 1-epimerase OS=Cucumis sativus OX=3659 GN=Csa_2G060380	Csa_2G060380	35.989	0.967	0.984	0.952	0.943	0.929	0.938	1.023	1.055	0.988	1.02	1.039	0.996	1.126	1.097	1.101	1.035	1.002	1.019	0.947	0.062538	0.917	0.0111192	1.052	0.030362	1	0.98104	1.183	5.7167e-05	1.088	0.0024797	0.997	0.89416
A0A0A0KRF8	"phosphoglucan phosphatase DSP4, amyloplastic [Cucumis sativus]"	Csa_5G616890	42.949	0.951		0.906	0.846		0.824	1.236		1.141	0.911		0.931	1.005		1.098	1.248		1.29	0.781	0.034183	0.703	0.0139813	0.992	0.79478	0.726	0.0037969	1.259	0.038122	0.829	0.057261	1.068	0.26572
A0A0A0LMV4	"S-adenosylmethionine carrier 1, chloroplastic/mitochondrial [Cucumis sativus]"	Csa_2G297210	34.964	1.002	0.936	1.039	1.119	1.047	1.098	1.049	1.426	0.881	0.991	0.909	0.971	0.959	0.958	1.007	0.916	0.889	0.892	0.887	0.52328	0.973	0.95998	0.964	0.42112	1.065	0.089257	0.896	0.0129439	1.084	0.0131819	0.804	0.29458
A0A0A0LMA9	Periplasmic beta-glucosidase OS=Cucumis sativus OX=3659 GN=Csa_2G308360	Csa_2G308360	86.326	1.072	1.06	1.077	0.97	0.995	0.978	0.888	0.823	0.909	0.931	0.982	0.949	1.077	1.012	1.137	1.035	1.009	1.053	1.225	0.021523	1.123	0.0193355	0.892	0.0021555	0.924	0.0166032	1.096	0.058055	1.042	0.32892	1.182	0.0066243
A0A0A0LBU9	60S ribosomal protein L7a-2-like isoform X1 [Cucumis sativus]	Csa_3G563300	29.415	1.187	1.108		0.969	1.027		1.25	1.305		0.841	0.871		0.881	0.755		0.949	1.072		0.898	0.117663	0.781	0.020762	0.746	0.0169958	0.847	0.122304	0.82	0.134562	0.81	0.163284	0.791	0.067443
A0A0A0KMC7	"endo-1,4-beta-xylanase A-like [Cucumis melo]"	Csa_5G240140	105.36	1.033	1.024	0.992	0.962	0.914	0.994	0.918	1.003	0.883	1.052	1.123	1.138	1.065	1.071	0.963	0.873	0.854	1.001	1.087	0.098603	1.024	0.62002	1.087	0.038619	1.214	0.02384	1.08	0.146018	1.136	0.100279	0.973	0.67088
A0A0A0LQD4	glutathione S-transferase zeta class isoform X1 [Cucumis sativus]	Csa_2G336090	22.636	1.019	0.942	1.025	0.966	1.006	0.983	1.054	1.251	1.128	1.115	1.033	1.088	1.001	1.047	0.955	0.878	0.815	0.881	0.87	0.07228	0.861	0.044876	1.084	0.084561	1.257	0.0025187	1.016	0.62074	1.167	0.0137776	0.75	0.0069023
A0A0A0LKJ9	eukaryotic translation initiation factor 4B2 [Cucumis melo]	Csa_2G349620	58.53	0.812	0.844	0.758	0.858	0.874	0.877	1.037	1.019	1.047	0.887	0.989	0.92	1.036	1.023	1.03	1.581	1.6	1.566	0.778	0.00147793	0.841	7.8672e-05	1.158	0.03064	0.589	8.1688e-05	1.184	2.2904e-05	0.651	2.3693e-07	1.53	9.4378e-07
A0A0A0L6L0	60S ribosomal protein L36 OS=Cucumis sativus OX=3659 GN=Csa_3G182240	Csa_3G182240	12.362	0.868	0.885	0.857	0.9	0.902	0.851	1.104	1.206	1.202	0.894	0.863	0.904	1.05	0.95	1.027	1.479	1.389	1.431	0.743	0.00062082	0.755	0.00127511	1.02	0.31654	0.619	3.5372e-05	1.141	0.021479	0.704	0.00057771	1.224	0.0040359
A0A0A0KTC1	glucuronoxylan 4-O-methyltransferase 1 [Cucumis sativus]	Csa_5G589350	31.958	0.828	0.844	0.818	0.935	0.914	0.927	1.202	1.17	1.137	0.778	0.803	0.791	1.17	1.083	1.153	1.396	1.217	1.319	0.71	4.4698e-05	0.791	0.000177543	0.953	0.0197035	0.603	0.000244	1.227	0.00115751	0.866	0.037016	1.121	0.058744
A0A0A0KG84	"ABC transporter B family member 25, mitochondrial [Cucumis sativus]"	Csa_6G133800	30.655	1.059	0.943		1.033	1.054		0.921	1.015		0.937	1.018		0.947	0.94		1.151	1.122		1.034	0.70514	1.078	0.26428	0.977	0.77822	0.86	0.073103	0.904	0.011157	0.83	0.0050613	1.174	0.084596
A0A0A0KAK4	"ABC transporter B family member 25, mitochondrial [Cucumis sativus]"	Csa_6G133790	49.56	0.983	1.089	1.084	1.097	1.22	1.151	1.013	0.904	0.937	1.018	0.947	0.973	0.986	0.953	0.935	0.941	0.751	0.925	1.106	0.100915	1.215	0.0128156	0.931	0.146981	1.123	0.186043	0.829	0.0055579	1.098	0.25446	0.917	0.3198
A0A0A0LJ68	Serine/threonine-protein kinase [Morus notabilis]	Csa_2G049880	133.88		0.887	0.866		0.93	1.018		1.111	1.146		0.942	0.924		1.053	0.992		1.244	1.225	0.777	0.0059611	0.863	0.090221	1.064	0.055577	0.756	0.00193812	1.05	0.4598	0.828	0.025615	1.094	0.035164
A0A0A0KQU2	chromatin modification-related protein Eaf7 [Medicago truncatula]	Csa_5G606640	14.664
A0A0A0L316	choline-phosphate cytidylyltransferase 2 [Cucumis sativus]	Csa_4G618470	33.392	0.928	1.019	0.905	0.818	0.786	0.838	0.951	1.14	0.897	0.849	0.906	0.842	1.173	0.988	0.981	1.456	1.341	1.755	0.954	0.62546	0.817	0.057544	0.911	0.096279	0.571	0.0025819	1.287	0.0153801	0.69	0.020398	1.523	0.0174354
A0A0A0KAU8	ruBisCO large subunit-binding protein subunit alpha [Cucumis sativus]	Csa_6G147530	61.437	1.042	1.03	1.027	1.046	1.067	1.06	0.887	0.935	0.891	0.967	0.968	0.961	0.874	0.872	0.87	1.179	1.169	1.158	1.142	0.00157703	1.17	0.00092243	0.934	0.000164217	0.826	2.3002e-06	0.824	2.7738e-06	0.746	3.3531e-07	1.292	0.000124978
A0A0A0KWR0	vacuolar protein-sorting-associated protein 33 homolog isoform X2 [Cucumis sativus]	Csa_5G622610	67.323
A0A0A0LPZ5	probable calcium-binding protein CML20 [Cucumis sativus]	Csa_2G286440	19.23	1.032	1.071	0.829	0.9	0.942	0.946	1.015	1.079	1.155	0.957	1.047	0.877	1.102	1.025	1.322	1.067	0.938	1.014	0.902	0.2899	0.858	0.020081	0.983	0.89028	0.954	0.4911	1.237	0.055317	1.142	0.20212	0.929	0.23732
A0A0A0LH73	3-demethylubiquinone-9 3-methyltransferase domain protein [Medicago truncatula]	Csa_3G874350	17.089	0.957	0.947	0.896	0.98	0.874	0.864	0.988	1.348	1.699	1.047	0.925	0.924	0.74	0.749	0.601	1.434	1.253	1.387	0.694	0.163722	0.674	0.08312	1.034	0.5223	0.711	0.0041754	0.769	0.03152	0.513	0.00122283	1.01	0.85238
A0A0A0KKX2	60S ribosomal protein L13 OS=Cucumis sativus OX=3659 GN=Csa_5G168780	Csa_5G168780	23.636			0.951			1.029			0.872			1.118			0.892			1.203	1.091		1.18		1.176		0.929		0.867		0.741		1.38
A0A0A0LM33	UPF0496 protein At2g18630-like [Cucumis sativus]	Csa_2G296090	42.077	1.077	0.983	0.969	0.995	1.053	1.017	1.006	1.002	1.051	0.919	0.991	1.001	0.858	0.86	0.951	1.234	1.211	1.108	0.99	0.78322	1.002	0.93602	0.961	0.40882	0.819	0.0096631	0.871	0.020998	0.751	0.0038188	1.161	0.0152167
A0A0A0KZP7	uracil phosphoribosyltransferase [Cucumis sativus]	Csa_4G297440	31.288	0.994	0.82	0.974	1.195	1.086	0.952	0.983	1.324	1.22	0.923	1.044	0.956	0.864	0.898	0.923	1.097	1.006	1.13	0.79	0.098663	0.917	0.49164	1.048	0.52448	0.904	0.116679	0.83	0.057057	0.83	0.0096819	0.917	0.44626
A0A0A0KJU7	alcohol dehydrogenase-like 4 [Cucumis sativus]	Csa_5G147470	42.179	0.905	0.889	0.912	0.925	0.926	0.939	1.035	1.16	1.168	1.021	0.93	0.943	1.091	1.081	1.066	1.15	1.04	1.065	0.805	0.0056616	0.83	0.04256	1.069	0.091755	0.889	0.049042	1.161	5.8315e-05	0.995	0.89536	0.968	0.55312
A0A0A0K682	cinnamoyl-CoA reductase 1-like [Cucumis sativus]	Csa_7G432010	36.983	0.95	0.954	0.987	1.045	0.985	1.043	0.912	1	0.91	1.02	0.914	0.9	1.049	1.054	1.01	0.93	1.041	1.228	1.024	0.49538	1.089	0.079179	0.98	0.63198	0.886	0.26554	1.013	0.60818	0.973	0.81126	1.134	0.23822
A0A0A0KRD9	Uricase OS=Cucumis sativus OX=3659 GN=Csa_5G613510	Csa_5G613510	39.831	0.947	0.953	0.914	1.007	0.988	0.989	1.255	1.274	1.335	1.11	1.122	1.059	1.056	1.108	1.12	0.636	0.593	0.554	0.728	0.000156345	0.772	0.000196173	1.17	0.0020631	1.846	0.000143835	1.101	0.0075153	1.842	0.000155812	0.461	6.0507e-05
A0A0A0KIR2	mRNA-decapping enzyme-like protein [Cucumis sativus]	Csa_6G453810	40.627	1.07	0.933	1.009	1.023	1.03	1.011	1.09	1.111	1.056	0.962	1.018	0.929	0.992	1.008	1.148	1.006	0.962	0.896	0.925	0.133577	0.941	0.018139	0.966	0.51696	1.016	0.72844	1.027	0.64626	1.099	0.177635	0.879	0.02452
A0A0A0KYW1	40S ribosomal protein S25-2 [Cucumis sativus]	Csa_4G571760	11.935	0.972	1.059	0.985	0.958	0.848	0.936	1.042	1.108	1.13	0.986	0.965	1.075	0.881	0.835	0.735	1.297	1.341	1.3	0.92	0.080643	0.836	0.0157397	1.003	0.94826	0.768	0.00159574	0.894	0.157535	0.622	0.00096002	1.201	0.0023556
A0A0A0K3Z0	BAG family molecular chaperone regulator 7 [Cucumis sativus]	Csa_7G060190	47.662	1.108	1.091	1.091	1.088	1.071	1.07	0.907	0.867	0.916	1.082	1.053	1.088	1.014	1.023	0.988	0.724	0.824	0.775	1.223	0.00033905	1.2	0.00050115	0.98	0.142796	1.387	0.00105694	0.937	0.0051427	1.302	0.0023959	0.864	0.022699
A0A0A0LTN8	AMSH-like ubiquitin thioesterase 1 [Cucumis sativus]	Csa_1G042390	56.155
A0A0A0L9F2	"porphobilinogen deaminase, chloroplastic [Cucumis sativus]"	Csa_3G682170	39.41	0.876	0.876	0.886	0.948	0.905	0.963	1.231	1.095	1.001	1.005	1.035	1.034	0.94	1.011	1.048	1.114	1.207	1.143	0.793	0.062562	0.846	0.059604	1.165	0.000121442	0.887	0.0095846	1.065	0.167836	0.866	0.022058	1.041	0.53724
A0A0A0KWK6	2-aminoethanethiol dioxygenase-like [Cucumis sativus]	Csa_4G188410	31.042	0.819			1.022			1.185			1.173			0.962			0.964			0.691		0.862		1.432		1.217		0.941		0.998		0.814
A0A0A0LVG8	"probable anion transporter 4, chloroplastic [Cucumis sativus]"	Csa_1G528480	57.255	1.011			1.121			0.987			0.892			1.154			0.846			1.024		1.136		0.882		1.054		1.029		1.364		0.857
A0A0A0LSQ7	SEC12-like protein 1 [Cucumis sativus]	Csa_2G385000	43.428	0.925	0.95	0.894	0.986	1.034	1.024	0.994	1.13	1.111	0.966	0.982	0.966	1.049	1.037	1.074	1.129	0.977	1.088	0.856	0.024578	0.941	0.2366	1.052	0.049478	0.912	0.175977	1.038	0.102784	0.989	0.8507	0.987	0.83658
A0A0A0LNC4	26S proteasome non-ATPase regulatory subunit 1 homolog OS=Cucumis sativus OX=3659 GN=Csa_2G138700	Csa_2G138700	108.79	1.037	1.061	1.039	1.064	1.056	1.079	0.987	0.959	0.943	0.979	1.011	1.02	0.974	0.951	0.934	0.967	0.967	0.986	1.086	0.0055849	1.107	0.0022801	0.96	0.045679	1.031	0.097702	0.894	0.00119769	0.979	0.198162	1.011	0.50596
A0A0A0LF42	phospholipid hydroperoxide glutathione peroxidase [Arabidopsis thaliana]	Csa_3G902940	17.389
A0A0A0K0Q7	L-ascorbate oxidase homolog [Gossypium hirsutum]	Csa_7G018770	49.907	0.913	0.965	0.918	1.033	0.908	0.913	1.034	1.169	1.098	0.984	0.94	0.949	0.893	0.845	0.833	1.499	1.404	1.412	0.847	0.0140027	0.865	0.056742	1.028	0.2914	0.666	8.2888e-05	0.901	0.094062	0.596	6.2209e-05	1.307	0.0028415
A0A0A0L1K5	probable inactive receptor kinase At5g58300 [Cucumis sativus]	Csa_4G334730	69.228		0.865	1.053		0.998	0.997		1.198	0.744		0.996	1.128		1.016	0.994		0.753	1.064	0.988	0.97026	1.027	0.85546	1.107	0.46246	1.169	0.45464	1.008	0.5676	1.106	0.57274	0.936	0.87298
A0A0A0KGS6	protein SUPPRESSOR OF K(+) TRANSPORT GROWTH DEFECT 1 [Cucumis sativus]	Csa_6G152960	48.279	0.915	0.947	0.986	0.969	0.987	0.929	0.994	1.024	1.04	0.95	1.035	0.956	1.086	1.049	1.086	1.191	1.075	0.995	0.931	0.047921	0.943	0.058958	1.033	0.41484	0.902	0.160618	1.116	0.0066357	0.988	0.8638	1.066	0.31472
A0A0A0LSZ8	Transcriptional adapter OS=Cucumis sativus OX=3659 GN=Csa_1G173200	Csa_1G173200	62.695
A0A0A0L903	kinesin light chain 3 isoform X2 [Ricinus communis]	Csa_3G188320	34.242	0.805			0.87			1.706			0.92			0.917			1.113			0.472		0.51		1.143		0.827		1.054		0.824		0.652
A0A0A0KK10	G-type lectin S-receptor-like serine/threonine-protein kinase B120 isoform X2 [Cucumis sativus]	Csa_6G516770	79.79	0.853	0.88	0.919	0.959	0.955	1.067	1.402	1.54	1.1	0.973	0.967	0.965	0.948	1.077	1.148	1.086	0.766	0.871	0.656	0.0158811	0.738	0.049985	1.095	0.052044	1.067	0.53754	1.064	0.41648	1.165	0.24056	0.674	0.050437
A0A0A0LX20	Sucrose synthase OS=Cucumis sativus OX=3659 GN=Csa_1G597800	Csa_1G597800	89.88	1.002	1.003	1.002	1.079	1.071	1.061	1.084	1.058	1.08	1.127	1.131	1.135	1.197	1.19	1.178	0.41	0.459	0.479	0.933	0.0117951	0.997	0.72536	1.128	2.5784e-07	2.517	0.0025154	1.11	0.00010057	2.645	0.0022809	0.418	4.47e-05
A0A0A0KGM2	V-type proton ATPase subunit D [Cucumis sativus]	Csa_6G422820	29.099	1.003	0.972	0.993	1.037	1.056	1.069	1.011	0.99	1.006	0.979	1.006	0.981	0.931	0.989	0.947	1.064	0.986	1.047	0.987	0.30776	1.052	0.0098625	0.999	0.96086	0.958	0.159243	0.907	0.0080436	0.926	0.058561	1.03	0.29376
A0A0A0LIW0	F-actin-capping protein subunit alpha [Cucumis sativus]	Csa_2G031720	34.315
A0A0A0KAI5	riboflavin synthase-like [Cucumis sativus]	Csa_6G128550	30.165	0.955	0.954	0.897	1.002	1.015	1.035	0.965	0.904	0.92	1.005	0.98	1.018	0.991	0.999	1.019	1.151	1.206	1.174	1.006	0.84246	1.094	0.0139993	1.07	0.044299	0.85	0.0007631	0.986	0.3217	0.852	0.00054249	1.266	0.00057711
A0A0A0LPA6	"trifunctional UDP-glucose 4,6-dehydratase/UDP-4-keto-6-deoxy-D-glucose 3,5-epimerase/UDP-4-keto-L-rhamnose-reductase RHM2 [Cucumis sativus]"	Csa_2G377950	75.838	0.95	0.956	0.935	1.016	1.185	1.067	0.959	0.992	0.865	0.986	0.966	0.992	1.066	0.934	1.089	1.126	1.021	1.096	1.009	0.81416	1.161	0.072601	1.036	0.026758	0.908	0.033882	0.945	0.4405	0.953	0.42322	1.152	0.048185
A0A0A0LWK7	probable serine/threonine-protein kinase At1g54610 [Cucumis sativus]	Csa_1G573620	63.11	1.022	0.992	1.071	1.043	0.979	1.067	0.942	0.952	0.798	0.965	1.036	0.996	1	1.016	0.92	1.072	1.083	1.159	1.146	0.086141	1.147	0.089076	0.971	0.39496	0.904	0.034836	0.95	0.27206	0.886	0.036662	1.231	0.027641
A0A0A0LT35	Protein P21 OS=Cucumis sativus OX=3659 GN=Csa_1G042760	Csa_1G042760	26.722	0.899		0.905	0.96		1.002	0.881		1.136	1.039		1.032	0.933		0.857	1.419		1.228	0.894	0.56488	0.973	0.8919	1.148	0.00117913	0.782	0.078515	0.912	0.191524	0.676	0.043342	1.312	0.198398
A0A0A0KD51	endoplasmic reticulum metallopeptidase 1 [Cucumis sativus]	Csa_6G365160	97.461		1.092	1.043		1.026	0.946		1.009	1.31		1.018	0.922		0.885	0.984		1.006	0.921	0.921	0.6309	0.85	0.3759	0.909	0.21836	1.007	0.93118	0.948	0.50202	0.97	0.69724	0.831	0.3263
A0A0A0KJ67	AP-5 complex subunit beta-1 [Juglans regia]	Csa_5G118180	126.87	0.967	1.019		0.995	0.938		1.093	0.999		0.969	1.043		1.095	1.062		0.96	0.989		0.949	0.4279	0.924	0.2819	1.013	0.80538	1.032	0.51362	1.116	0.080444	1.107	0.041562	0.932	0.27794
A0A0A0L9W0	Clustered mitochondria protein homolog OS=Cucumis sativus OX=3659 GN=Csa_3G698540	Csa_3G698540	153.97	1.07	1.108	1.061	0.95	0.975	0.992	1.09	0.974	1.028	0.935	0.972	0.99	0.761	0.8	0.81	1.293	1.285	1.181	1.048	0.2488	0.943	0.174997	0.894	0.0064792	0.771	0.00152326	0.813	0.00081744	0.631	0.000195342	1.216	0.0110368
A0A0A0KHF4	"monodehydroascorbate reductase, seedling isozyme [Cucumis sativus]"	Csa_6G451470	47.469	0.983	0.959	0.987	1.01	0.995	0.991	1.012	1.007	1	0.976	0.968	0.986	1.104	1.083	1.107	0.973	0.999	0.976	0.97	0.034579	0.992	0.31834	1	0.97176	0.994	0.57154	1.099	0.00045944	1.117	0.00050377	0.976	0.057203
A0A0A0K6Q6	desumoylating isopeptidase 1 [Cucumis sativus]	Csa_7G339120	29.057	0.841	0.775	0.877	0.89	0.877	0.867	0.837	0.966	0.948	0.95	0.997	0.837	1.024	1.131	0.98	1.651	1.446	1.719	0.906	0.165904	0.957	0.41408	1.117	0.161379	0.578	0.00175842	1.19	0.0160951	0.651	0.0031184	1.751	0.00125729
A0A0A0LV01	AWPM19-like protein OS=Cucumis sativus OX=3659 GN=Csa_1G462030	Csa_1G462030	17.17
A0A0A0LVA6	cinnamoyl-CoA reductase 1 [Cucumis sativus]	Csa_1G533570	35.671	0.931	0.921	0.994	0.955	0.955	0.941	1.03	0.97	1.001	0.995	1.062	0.957	1.117	1.062	1.073	1.066	1.07	1.079	0.948	0.144737	0.95	0.047321	1.059	0.21384	0.937	0.165596	1.141	0.00124406	1.012	0.5173	1.071	0.0174209
A0A0A0KXD0	"transmembrane protein, putative [Medicago truncatula]"	Csa_4G293130	25.864	1.103			1.004			0.946			1.121			1.134			0.619			1.166		1.061		1.016		1.811		1.129		1.832		0.654
A0A0A0LYJ3	tRNA (guanine(9)-N1)-methyltransferase [Cucumis sativus]	Csa_1G173210	38.596	0.942	1.067	1.032	0.99	0.995	1.026	1.092	1.1	0.933	0.925	1.099	0.864	1.192	0.85	1.193	0.995	0.941	0.977	0.973	0.71328	0.964	0.56404	0.95	0.52976	0.991	0.8626	1.074	0.65136	1.111	0.5009	0.932	0.29458
A0A0A0LCW0	uncharacterized acetyltransferase At3g50280 [Cucumis sativus]	Csa_3G732470	54.017	0.98	0.554		0.542	1.097		0.791	0.454		0.887	0.584		1.033	1.119		2.026	2.514		1.232	0.65532	1.316	0.6308	0.959	0.95308	0.324	0.039838	1.313	0.44772	0.474	0.023244	3.647	0.046923
A0A0A0K8X6	translation initiation factor IF-2 isoform X2 [Ziziphus jujuba]	Csa_7G234670	49.118	0.902	1.023	1.071	0.984	0.881	0.918	1.05	0.956	1.209	1.022	0.965	0.997	1.053	0.975	0.91	1.138	1.141	1.003	0.932	0.4676	0.866	0.135839	0.996	0.97656	0.909	0.109523	1.056	0.37082	0.895	0.13818	1.021	0.78436
A0A0A0LTT9	Inositol-tetrakisphosphate 1-kinase OS=Cucumis sativus OX=3659 GN=Csa_2G439240	Csa_2G439240	36.347	0.99	0.953	0.988	1.006	1.132	0.983	1.08	1.146	1.075	1.011	1.039	1.012	1.052	0.927	1.046	0.92	0.869	0.971	0.888	0.007835	0.945	0.29918	1.045	0.045541	1.109	0.034522	0.969	0.6333	1.096	0.156304	0.836	0.0092016
A0A0A0KUP4	cysteine-rich repeat secretory protein 12 [Cucumis sativus]	Csa_5G546590	31.709	1.047	1.045	0.968	0.922	0.856	0.693	1.057	0.823	1.111	0.992	1.109	0.817	1.018	0.86	0.96	1.034	1.274	1.723	1.023	0.76738	0.826	0.20716	0.954	0.58778	0.724	0.148898	1.149	0.22074	0.704	0.101405	1.348	0.179023
A0A0A0KQB1	cysteine-rich repeat secretory protein 60 [Cucumis sativus]	Csa_5G416260	29.854	0.935	1.074	0.871	1.045	0.96	1.073	1.014	0.873	1.133	1.033	1.038	1.054	1.084	1.021	0.983	0.944	1.047	0.998	0.954	0.6639	1.019	0.7897	1.085	0.30112	1.046	0.2116	1.003	0.93964	1.033	0.47326	0.99	0.9488
A0A0A0KLU6	"2-oxoglutarate dehydrogenase, mitochondrial-like [Cucumis sativus]"	Csa_5G181450	115.78	1.043	1.086	1.103	1.101	1.101	1.12	0.956	0.933	0.837	0.936	0.97	0.986	0.905	0.94	0.914	0.943	0.941	0.966	1.186	0.0177008	1.219	0.040262	0.895	0.0080385	1.015	0.45528	0.831	0.000123794	0.968	0.082976	1.045	0.33148
A0A0A0LGX0	Calcium load-activated calcium channel OS=Cucumis sativus OX=3659 GN=Csa_3G799650	Csa_3G799650	21.041
A0A0A0LQV2	peptide methionine sulfoxide reductase-like [Capsicum annuum]	Csa_2G406750	34.186	1.069	1.033		1.071	1.021		0.977	0.979		1.014	0.978		0.822	0.918		1.087	1.14		1.075	0.052583	1.07	0.10756	0.948	0.163459	0.894	0.065041	0.832	0.091119	0.781	0.054078	1.139	0.032237
A0A0A0LC29	vesicle transport v-SNARE 13-like [Cucumis sativus]	Csa_3G824950	24.892	1.003			1.023			1.013			1.103			1.078			0.781			0.99		1.01		1.1		1.412		1.054		1.38		0.771
A0A0A0KK25	calcium-binding mitochondrial carrier protein SCaMC-1-like isoform X1 [Cucumis sativus]	Csa_6G434310	55.732	0.962	1.086	0.95	1.036	0.953	0.954	0.914	0.927	1.057	1.004	1.106	1.038	1.095	1.116	1.103	1.029	0.777	0.977	1.035	0.61522	1.016	0.7708	1.05	0.38562	1.131	0.22662	1.126	0.0133192	1.191	0.170202	0.96	0.6659
A0A0A0KS88	CASP-like protein OS=Cucumis sativus OX=3659 GN=Csa_5G515020	Csa_5G515020	17.773	0.899	0.887	0.905	1.093	1.083	1.135	1.005	1.06	0.89	1.141	1.123	1.132	1.25	1.13	1.203	0.623	0.805	0.604	0.911	0.22268	1.12	0.096401	1.262	3.1848e-06	1.671	0.029158	1.082	0.074978	1.763	0.0038612	0.688	0.022105
A0A0A0L422	"fructokinase-like 2, chloroplastic [Cucumis sativus]"	Csa_4G571770	65.903	1.074	0.979	0.964	1.011	1.013	1.039	1.086	1.084	1.086	1.022	1.136	1.065	0.95	1.014	0.998	0.89	0.808	0.912	0.927	0.148841	0.941	0.020141	1.068	0.22048	1.235	0.0117421	0.967	0.190762	1.135	0.038181	0.802	0.026519
A0A0A0KYZ6	"homogentisate 1,2-dioxygenase [Cucumis sativus]"	Csa_4G088750	52.088	0.996	0.966	0.938	1.088	0.953	1.076	1.194	1.239	1.267	0.976	1.001	1.034	0.978	1.152	0.999	0.774	0.77	0.776	0.784	0.00057644	0.842	0.0195398	1.038	0.193395	1.298	0.004163	1.004	0.967	1.349	0.028835	0.627	0.00139853
A0A0A0KDU6	serine/threonine-protein phosphatase BSL1 [Cucumis sativus]	Csa_6G409910	44.413	0.985	1.021	1.011	1.05	1.021	0.931	1.426	0.941	1.578	0.955	1.035	0.913	0.914	1.062	0.92	0.799	0.934	0.843	0.765	0.2629	0.761	0.197264	0.962	0.35694	1.127	0.109743	0.965	0.57602	1.124	0.156559	0.653	0.069924
A0A0A0KC07	protein disulfide isomerase-like 2-3 [Cucumis sativus]	Csa_6G168250	47.959	1.059	1.056	1.021	1.018	0.997	1.062	0.922	0.942	0.958	0.949	0.96	0.97	0.986	0.99	0.983	1.043	1.023	1.111	1.111	0.0028368	1.09	0.0162843	0.918	0.0030444	0.906	0.0189578	0.962	0.173857	0.931	0.106197	1.126	0.0123802
A0A0A0LY65	fibril-forming collagen alpha chain-like [Cucumis sativus]	Csa_1G153560	28.685	0.534		0.632	0.957		0.844	3.582		2.873	0.604		0.747	0.682		0.884	0.418		0.631	0.181	0.0065358	0.279	0.0098019	1.159	0.3964	1.288	0.3663	0.87	0.41706	1.493	0.23152	0.163	0.0158755
A0A0A0KFS9	heat shock protein 81-1 [Cucumis sativus]	Csa_6G111370	89.522	0.947	0.966	0.982	0.944	0.947	0.955	1.01	1.006	0.963	0.974	0.919	0.951	0.939	0.927	0.952	1.317	1.306	1.306	0.972	0.198982	0.955	0.043942	0.982	0.41736	0.724	4.2992e-05	0.99	0.3037	0.717	1.0937e-06	1.319	5.8944e-05
A0A0A0KZ33	clathrin interactor EPSIN 2 [Cucumis sativus]	Csa_4G017040	90.894	0.839	0.871	0.819	0.757	0.876	0.712	1.212	1.072	1.05	0.9	0.861	0.813	0.978	1.012	1.146	1.69	1.52	1.677	0.759	0.0046978	0.703	0.00966	1.018	0.64576	0.527	0.000140991	1.337	0.020117	0.642	0.00166043	1.466	0.0024359
A0A0A0LGG6	60S ribosomal protein L24-like [Cucumis sativus]	Csa_3G748210	18.449	1.12	0.915		0.8	0.847		1.121	1.146		1	0.906		0.864	0.95		1.211	1.46		0.898	0.38212	0.727	0.0090248	0.937	0.63886	0.714	0.087141	1.101	0.22554	0.679	0.067224	1.178	0.23192
A0A0A0KVQ4	endoplasmic reticulum-Golgi intermediate compartment protein 3-like [Cucumis sativus]	Csa_4G107420	43.882	0.989	0.872	0.988	1.006	0.966	1.052	1.088	1.298	1.026	0.939	0.864	0.875	1.012	1.002	0.954	1.019	1.216	1.215	0.835	0.097378	0.886	0.195284	0.94	0.28358	0.776	0.0175197	0.981	0.58034	0.86	0.074719	1.011	0.89624
A0A0A0K281	probable LRR receptor-like serine/threonine-protein kinase At1g67720 [Cucumis sativus]	Csa_7G067350	14.42	0.956	1.033	0.96	0.922	0.874	0.879	1.578	1.353	1.633	1.029	1.034	1.05	1.088	1.189	1.084	0.41	0.441	0.351	0.646	0.0023379	0.586	0.00091711	1.056	0.101985	2.59	0.0049603	1.256	0.0027789	2.796	0.000155851	0.263	0.000116839
A0A0A0LVK5	tetrahydrocannabinolic acid synthase-like [Cucumis sativus]	Csa_1G540350	25.396	1.064	1.042	1.02	1.047	1.123	1.031	0.862	1.004	0.906	0.969	0.973	0.968	1.116	0.989	1.142	0.923	0.882	0.943	1.128	0.05856	1.155	0.049259	0.931	0.028342	1.059	0.100258	1.014	0.8141	1.182	0.027557	0.991	0.8926
A0A0A0LI99	probable low-specificity L-threonine aldolase 1 [Cucumis sativus]	Csa_2G009560	38.477	1.082	1.09	0.953	1.096	1.104	1.083	0.956	0.964	0.957	0.952	0.937	1.004	1.089	1.105	1.083	0.804	0.769	0.743	1.086	0.20546	1.141	2.4224e-05	0.926	0.192383	1.249	0.00198091	0.998	0.83408	1.415	0.000121999	0.805	0.0109981
A0A0A0LPR2	40S ribosomal protein S28-1 [Cucumis melo]	Csa_1G021920	7.5517			1.091			0.846			1.076			0.968			0.932			1.199	1.014		0.786		0.887		0.807		1.102		0.777		1.114
A0A0A0LPU3	two-on-two hemoglobin-3 isoform X2 [Cucumis sativus]	Csa_2G375770	19.721	0.949	0.838	0.979	0.93	0.961	0.946	1.385	1.54	1.177	0.988	0.929	0.944	1.049	0.917	0.896	1.064	1.08	1.274	0.674	0.0129848	0.692	0.044023	1.034	0.52272	0.837	0.044762	1.009	0.90422	0.837	0.080285	0.833	0.137984
A0A0A0KAR5	probable pyridoxal 5'-phosphate synthase subunit PDX2 [Cucumis sativus]	Csa_6G139790	26.906
A0A0A0LK00	"transmembrane protein, putative [Medicago truncatula]"	Csa_2G034500	29.839			0.994			1.112			1.392			0.534			1.471			0.582	0.714		0.799		0.537		0.918		1.323		2.527		0.418
A0A0A0K5P9	probable LRR receptor-like serine/threonine-protein kinase At1g56140 [Cucumis sativus]	Csa_7G237890	113.35	1.085	1.002	1.014	1.052	1.038	1.104	0.898	0.908	0.947	1.048	1.159	0.997	1.082	1.025	1.227	0.778	0.832	0.84	1.126	0.0160009	1.16	0.00388	1.033	0.5705	1.308	0.0061173	1.044	0.5141	1.361	0.0063955	0.89	0.0157993
A0A0A0KA78	mannose-1-phosphate guanylyltransferase 1 [Cucumis sativus]	Csa_6G008750	39.385	1.018	0.956	0.93	0.991	0.903	0.942	0.957	1.05	1.035	0.968	0.994	0.956	1.065	1.091	1.055	1.117	1.126	1.161	0.955	0.30406	0.932	0.150241	1.005	0.86198	0.857	0.00072224	1.132	0.012138	0.943	0.0194646	1.119	0.022081
A0A0A0KFB3	RNA-binding protein 39 isoform X4 [Cucumis sativus]	Csa_6G486730	68.977	1.022	0.819	1.075	0.847	1.039	0.895	0.9	1.059	0.923	0.973	1.15	0.991	0.907	0.958	0.934	1.338	1.094	1.262	1.012	0.94226	0.965	0.66606	1.068	0.52004	0.843	0.100159	1.006	0.88194	0.758	0.0113989	1.282	0.034241
A0A0A0LL29	"pentatricopeptide repeat-containing protein At1g71060, mitochondrial [Cucumis melo]"	Csa_2G361790	81.567	1.018	1.046	0.991	1.001	1.039	1.032	1.002	0.965	0.959	0.991	0.965	0.966	0.909	0.882	0.991	1.165	1.128	1.134	1.044	0.106516	1.05	0.052479	0.956	0.067935	0.853	0.0002767	0.906	0.052544	0.812	0.004476	1.171	0.00073795
A0A0A0KZC2	"DNA-directed RNA polymerases II, IV and V subunit 8B-like [Cucumis sativus]"	Csa_4G031020	16.534			0.893			0.961			1.429			0.964			0.996			0.951	0.625		0.672		1.08		1.014		1.036		1.047		0.666
A0A0A0M0N2	17.3 kDa class I heat shock protein-like [Cucumis sativus]	Csa_1G527875	18.201	1.229	1.34	1.327	1.175	1.138	1.097	0.756	0.753	0.735	1.07	1.011	1.094	1.117	1.173	1.195	0.389	0.345	0.311	1.736	4.176e-05	1.52	4.1412e-05	0.815	0.004764	3.038	8.2403e-05	1.022	0.48462	3.335	5.8996e-05	0.466	0.0071379
A0A0A0LT73	dolichyl-diphosphooligosaccharide--protein glycosyltransferase subunit STT3B [Cucumis sativus]	Csa_1G043120	83.999	0.947	0.949	0.934	0.987	1.009	1.023	1.098	0.997	1.093	0.922	0.962	0.895	0.998	1.006	0.958	1.04	1.149	1.061	0.888	0.065499	0.947	0.180881	0.982	0.43646	0.855	0.0134411	0.981	0.3558	0.911	0.053638	1.019	0.6819
A0A0A0LET0	embryo defective 2016 protein [Medicago truncatula]	Csa_3G782650	239.25	1.12			1.185			0.925			1.061			0.96			0.661			1.211		1.281		0.947		1.605		0.81		1.452		0.715
A0A0A0L8C2	mediator of RNA polymerase II transcription subunit 6 isoform X1 [Cucumis sativus]	Csa_3G434940	28.683
A0A0A0KN17	trigger factor [Arabidopsis thaliana]	Csa_5G137450	29.381	1.113	0.994	1.071	1.147	1.035	1.201	0.896	1.013	0.777	1.019	0.971	0.982	0.895	0.979	0.897	0.889	0.992	1.044	1.183	0.107124	1.259	0.056643	0.935	0.142162	1.016	0.73568	0.819	0.019983	0.947	0.39854	1.089	0.37992
A0A0A0LQ86	H/ACA ribonucleoprotein complex subunit 4 [Cucumis sativus]	Csa_1G039120	57.35	1.011	0.947	1.014	1.105	1.035	1.025	1.141	1.035	0.905	1.02	1.055	1.034	0.775	0.785	0.821	1.026	1.032	1.054	0.965	0.67432	1.027	0.68744	1.046	0.135479	0.999	0.94168	0.752	0.00063825	0.765	0.00015796	1.01	0.85096
A0A0A0KC41	Arogenate dehydratase OS=Cucumis sativus OX=3659 GN=Csa_6G289730	Csa_6G289730	42.838			1.001			0.846			0.822			0.87			1.784			0.611	1.218		1.029		0.869		1.424		2.109		2.92		0.743
A0A0A0LCH8	"pentatricopeptide repeat-containing protein At4g35850, mitochondrial [Cucumis sativus]"	Csa_3G840460	49.934	1	1.001	0.955	1.011	0.984	1.075	0.972	0.998	1.053	0.951	0.963	0.978	0.971	0.978	0.949	1.094	0.974	1.028	0.978	0.47714	1.016	0.68632	0.978	0.28252	0.934	0.123919	0.944	0.10846	0.936	0.134755	1.024	0.6004
A0A0A0M0E1	kirola-like [Cucumis sativus]	Csa_1G680110	18.13	1.074	1.09	1.073	1.122	1.084	1.079	0.737	0.793	0.723	1.18	1.164	1.205	1.168	1.188	1.222	0.571	0.546	0.552	1.437	0.000221	1.458	0.00025592	1.096	0.00123678	2.126	7.3867e-07	1.089	0.0090825	2.144	1.1156e-06	0.741	0.00066014
A0A0A0LK52	mitochondrial carnitine/acylcarnitine carrier-like protein [Cucumis sativus]	Csa_3G902330	30.726
A0A0A0KEJ9	transcription factor GTE4 [Cucumis sativus]	Csa_6G419500	73.767	0.767		0.893	1.096		1.161	1.022		1.006	1.061		0.914	0.957		0.908	1.252		1.236	0.819	0.117315	1.113	0.070321	1.19	0.2442	0.794	0.089099	0.826	0.039358	0.75	0.0086787	1.227	0.0024648
A0A0A0LNI2	pleiotropic drug resistance protein 1 [Cucumis sativus]	Csa_2G433930	164.51	1.01	1.051	1.031	1.248	1.279	1.206	0.962	0.994	0.985	1.029	0.97	1.019	0.898	0.856	0.887	0.866	0.858	0.861	1.051	0.029379	1.269	0.0002623	0.976	0.32108	1.168	0.0139842	0.707	0.000100251	1.022	0.21986	0.879	0.00021934
A0A0A0KIT5	molybdate-anion transporter [Cucumis sativus]	Csa_6G525350	50.945	1.014	0.969		0.951	0.992		1.044	1.103		0.906	0.965		0.977	0.868		1.225	1.247		0.924	0.155963	0.905	0.102597	0.944	0.27188	0.757	0.0135201	0.95	0.48556	0.746	0.038921	1.151	0.03936
A0A0A0L9G5	putative F-box protein PP2-B12 [Cucumis sativus]	Csa_3G132530	30.087	0.951			0.957			1.132			0.926			1.082			1.075			0.84		0.845		0.974		0.861		1.131		1.007		0.95
A0A0A0K1T3	Structural constituent of cell wall OS=Cucumis sativus OX=3659 GN=Csa_7G047990	Csa_7G047990	60.634	0.8	0.871	0.983	1.03	0.982	0.906	1.25	1.145	1.089	0.76	0.995	0.965	0.899	0.974	0.971	1.556	1.073	1.198	0.762	0.0190634	0.838	0.032304	1.025	0.84912	0.711	0.073304	0.975	0.61376	0.743	0.065557	1.098	0.51774
A0A0A0LLV9	Histone H2A OS=Cucumis sativus OX=3659 GN=Csa_2G030610	Csa_2G030610	14.898	1.069	1.158	1.091	0.903	0.906	0.973	1.031	0.857	0.804	1.153	1	1.133	0.885	0.958	0.949	1.096	1.061	1.034	1.233	0.052238	1.033	0.6539	0.99	0.83798	1.03	0.59472	1.004	0.92352	0.875	0.011316	1.185	0.083435
A0A0A0LGA1	Gut esterase (DUF1350) [Arabidopsis thaliana]	Csa_3G845440	49.052	0.849	0.999	1.026	1.115	1.047	1.037	0.855	0.939	1.056	1.097	1.009	0.971	1.309	0.982	1.127	0.757	1.072	0.853	1.008	0.92352	1.122	0.142577	1.071	0.36714	1.147	0.2469	1.068	0.52506	1.274	0.134637	0.941	0.60028
A0A0A0KK97	Acylphosphatase OS=Cucumis sativus OX=3659 GN=Csa_6G446460	Csa_6G446460	22.408
A0A0A0LAE3	DNA ligase 1 [Cucumis melo]	Csa_3G229380	38.486	0.975	0.978	0.991	0.995	0.959	0.873	0.964	0.928	1.056	0.985	1.05	1.05	1.319	1.24	1.218	0.763	0.85	0.864	0.999	0.9982	0.959	0.48566	1.048	0.101478	1.245	0.0076847	1.336	0.0031611	1.525	0.0007647	0.84	0.033421
A0A0A0LRB2	protein NBR1 homolog [Cucumis melo]	Csa_1G046870	86.34	1.117		0.946	1.291		1.152	0.845		1.124	0.891		0.995	0.886		0.924	0.916		0.935	1.048	0.77732	1.241	0.2818	0.914	0.47166	1.019	0.78756	0.741	0.038959	0.978	0.43614	0.94	0.7523
A0A0A0L7R1	probable serine/threonine-protein kinase At4g35230 [Cucumis sativus]	Csa_3G127150	55.202
A0A0A0L6A9	"transmembrane protein, putative [Medicago truncatula]"	Csa_3G005550	34.931		0.906			0.834			1.146			0.934			1.015			1.372		0.791		0.728		1.031		0.681		1.217		0.74		1.197
A0A0A0LF29	protein EMSY-LIKE 1 isoform X2 [Cucumis sativus]	Csa_3G809390	40.177	0.944	0.852	0.969	1.013	0.973	1.099	1.068	1.054	0.981	1.015	1.107	1.046	1.153	1.169	1.032	0.86	0.871	0.899	0.891	0.070076	0.994	0.8923	1.146	0.042955	1.205	0.0029221	1.087	0.192797	1.275	0.0043598	0.848	0.0050375
A0A0A0L4X7	cold shock domain-containing protein 3-like [Cucumis sativus]	Csa_3G002765	26.252	0.967	0.955	0.972	0.885	0.948	0.897	1.118	1.08	1.185	0.953	0.979	0.974	1.022	1.016	0.953	1.145	1.162	1.01	0.855	0.0048782	0.807	0.0033441	1.004	0.6966	0.876	0.044898	1.096	0.041122	0.902	0.109879	0.98	0.70844
A0A0A0KEI8	dihydropyrimidinase [Cucumis sativus]	Csa_6G430660	57.351	1.024	0.949	0.976	1.05	1.03	1.044	0.997	1.124	1.083	0.917	1.006	0.961	1.018	1.017	0.997	1.072	0.964	1.032	0.92	0.120838	0.975	0.53916	0.978	0.55258	0.94	0.20728	0.971	0.027962	0.988	0.74924	0.958	0.41226
A0A0A0KZP2	exosome complex component RRP43 isoform X1 [Cucumis melo]	Csa_4G165870	28.773
A0A0A0L688	Hop-interacting protein THI002 [Medicago truncatula]	Csa_3G002900	60.508	0.924	0.967	0.932	0.971	1.023	0.942	1.091	1.013	1.083	0.879	0.883	0.92	1.043	0.941	0.945	1.071	1.059	1.261	0.886	0.0115831	0.921	0.0717	0.95	0.063479	0.791	0.0164625	0.998	0.94662	0.864	0.092816	1.064	0.38662
A0A0A0KLW8	nuclear pore complex protein NUP88 [Cucumis sativus]	Csa_5G202340	91.417	1.015	0.945	1.018	1.072	1.094	0.958	1.002	1.279	1.014	0.956	1.008	1.101	1.093	0.95	0.991	0.884	0.825	1.012	0.904	0.31546	0.948	0.61676	1.029	0.59388	1.126	0.171779	0.971	0.64322	1.115	0.20358	0.826	0.131136
A0A0A0L771	kirola-like [Cucumis sativus]	Csa_3G337350	17.568	1.113	1.164		1.106	0.994		0.813	0.875		1.106	1.084		1.013	1.116		0.756	0.678		1.349	0.0199994	1.244	0.078383	0.962	0.25518	1.527	0.0165606	1.014	0.86422	1.485	0.032302	0.85	0.130041
A0A0A0KU69	Elongator complex protein 1 OS=Cucumis sativus OX=3659 GN=Csa_5G512880	Csa_5G512880	147.97		1.191			0.889			1.203			0.641			1.606			0.44		0.99		0.739		0.538		1.457		1.807		3.65		0.366
A0A0A0M0E8	LOW QUALITY PROTEIN: cell division cycle 5-like protein [Cucumis sativus]	Csa_1G682630	59.414
A0A0A0K7E2	"pentatricopeptide repeat-containing protein At4g02820, mitochondrial [Cucumis sativus]"	Csa_7G390000	61.042	0.984	1.049	1.038	1.026	0.967	1.059	1.007	1.055	1.013	0.955	0.955	0.916	0.97	0.912	0.857	1.031	1.158	1.209	0.999	0.95506	0.993	0.80538	0.92	0.026564	0.832	0.021224	0.897	0.071224	0.806	0.022616	1.105	0.120637
A0A0A0KUS9	probable aspartyl aminopeptidase isoform X2 [Cucumis sativus]	Csa_5G615200	58.213	0.953	1.15	1.001	0.979	0.969	1.022	1.244	0.928	1.198	1.036	1.083	1.052	0.922	0.946	0.98	0.994	0.905	0.817	0.921	0.51372	0.881	0.27404	1.022	0.69446	1.168	0.0531	0.959	0.155844	1.049	0.4439	0.806	0.122961
A0A0A0LCU5	casein kinase I-like [Cucumis sativus]	Csa_3G374210	51.765
A0A0A0KIH5	"Starch synthase, chloroplastic/amyloplastic OS=Cucumis sativus OX=3659 GN=Csa_6G522670"	Csa_6G522670	112.38		0.932			1.066			1.182			0.976			1.003			0.944		0.788		0.902		1.047		1.034		0.941		1.062		0.799
A0A0A0LH40	protein RCC2 homolog [Cucumis sativus]	Csa_3G866450	58.188	1.016	1.021	1.089	0.955	0.999	0.939	1.158	1.064	0.964	0.989	0.975	0.931	0.985	0.965	0.947	1.069	1.025	1.172	0.981	0.78574	0.908	0.16916	0.926	0.056698	0.886	0.05198	1.001	0.9449	0.887	0.045161	1.025	0.71404
A0A0A0KVH1	Glutathione S-transferase OS=Cucumis sativus OX=3659 GN=Csa_4G064650	Csa_4G064650	25.457	1.248	1.21	1.252	1.628	1.655	1.71	0.687	0.65	0.766	1.323	1.227	1.284	0.524	0.574	0.478	0.269	0.247	0.207	1.764	0.0003218	2.374	6.3398e-05	1.033	0.25434	5.303	3.5576e-05	0.316	2.4909e-05	2.18	0.00111806	0.344	0.0002989
A0A0A0KH87	exportin-7 isoform X2 [Cucumis sativus]	Csa_6G400800	119.25	0.959	0.928	0.948	1.058	0.975	1.043	1.032	1.158	1.187	1.011	0.927	1.003	1.031	0.962	0.961	0.968	1.022	0.967	0.84	0.0172393	0.911	0.138724	1.037	0.28622	0.995	0.8686	0.96	0.3042	0.999	0.96896	0.876	0.048601
A0A0A0K3W6	Cysteine proteinase inhibitor OS=Cucumis sativus OX=3659 GN=Csa_7G222880	Csa_7G222880	23.467	1.116	1.119	1.138	1.181	1.185	1.168	0.734	0.688	0.747	1.184	1.186	1.213	1.181	1.214	1.151	0.399	0.392	0.417	1.555	6.3769e-05	1.629	4.1478e-05	1.062	0.0036639	2.966	3.4027e-07	1.003	0.85246	2.935	7.3403e-07	0.557	4.3352e-05
A0A0A0L7K8	BEACH domain-containing protein C2 [Cucumis melo]	Csa_3G124950	325.03	0.965	0.953	0.81	1.033	0.971	0.841	1.148	1.038	1.031	0.992	1.024	0.99	1.016	1.035	1.162	0.812	0.828	0.659	0.848	0.065523	0.884	0.148456	1.102	0.156562	1.308	0.065959	1.129	0.170378	1.398	0.0159633	0.715	0.0136781
A0A0A0LMC9	patellin-3 [Cucumis sativus]	Csa_2G386180	60.544	1.095	1.138	1.014	1.035	1.027	0.949	0.941	0.952	0.891	1.068	1.025	1.006	1.06	0.969	0.967	0.827	0.869	0.846	1.166	0.0180199	1.082	0.085999	0.954	0.2969	1.219	0.00095857	0.995	0.90604	1.179	0.0081228	0.913	0.021985
A0A0A0L6P2	"reticulon-4-interacting protein 1, mitochondrial [Cucumis sativus]"	Csa_3G236570	39.514		1.075	0.891		1.069	1.12		0.991	1.578		1.019	0.971		1.076	0.929		0.743	0.68	0.765	0.43154	0.852	0.62548	1.012	0.88232	1.398	0.021799	0.916	0.36228	1.409	0.057783	0.554	0.139765
A0A0A0KEW9	Serine/threonine-protein phosphatase OS=Cucumis sativus OX=3659 GN=Csa_6G426880	Csa_6G426880	106.92	1.085	1.026	0.995	0.949	0.899	1.013	1.034	1.006	1.074	0.938	0.983	0.972	1.039	1.045	0.973	1.072	0.986	1.163	0.997	0.93242	0.919	0.0955	0.931	0.071759	0.898	0.101479	1.069	0.181382	0.949	0.39356	1.034	0.568
A0A0A0KE63	"nifU-like protein 4, mitochondrial [Cucumis sativus]"	Csa_6G045100	29.743	0.87	0.947	0.892	0.909	0.926	0.884	1.357	1.121	1.179	1.002	0.999	0.964	1.072	1.016	1.029	0.967	1.152	1.027	0.741	0.0088974	0.744	0.0075241	1.094	0.031817	0.942	0.3432	1.146	0.0029222	0.991	0.90468	0.86	0.122918
A0A0A0LQ38	GDSL esterase/lipase 1 [Cucumis sativus]	Csa_2G296110	42.711	0.867		0.971	0.725		0.968	0.835		0.699	0.857		0.896	0.977		0.78	2.022		1.841	1.198	0.22442	1.104	0.64146	0.954	0.52868	0.454	0.0042982	1.038	0.843	0.455	0.022843	2.518	0.0115623
A0A0A0LJI6	branched-chain-amino-acid aminotransferase-like protein 1 [Cucumis sativus]	Csa_2G020990	62.66	1.045	1.044	1.015	1.045	1.109	1.056	1.03	1.067	1.027	1.121	1.072	0.957	0.915	0.976	0.996	0.779	0.727	0.967	0.994	0.70354	1.028	0.28848	1.015	0.8059	1.274	0.065062	0.899	0.027757	1.167	0.145675	0.792	0.108878
A0A0A0LHK7	2-phosphoglycerate kinase [Medicago truncatula]	Csa_3G915130	52.455	0.965	0.951	1.004	1.036	0.998	1.098	1.013	1.153	1.04	1.01	1.005	0.953	0.936	1.104	1.002	1.125	0.867	0.952	0.911	0.097138	0.977	0.66486	1.016	0.54652	1.008	0.87036	0.971	0.60896	1.033	0.70726	0.918	0.35568
A0A0A0L9R2	metal-dependent phosphohydrolase [Medicago truncatula]	Csa_3G681130	25.255	0.938	1.024	1.009	1.091	0.995	1.04	1.123	1.264	1.285	1.089	0.986	1.02	0.972	0.893	0.915	0.862	0.954	0.827	0.809	0.013859	0.851	0.033123	1.042	0.36386	1.171	0.036757	0.889	0.032904	1.052	0.35384	0.72	0.0053998
A0A0A0KH44	Peptidyl-prolyl cis-trans isomerase OS=Cucumis sativus OX=3659 GN=Csa_6G185300	Csa_6G185300	21.904	0.898	0.899	0.976	0.866	0.844	0.879	1.004	1.096	1.016	0.904	0.925	0.946	1.076	1.011	1.057	1.459	1.368	1.235	0.89	0.040077	0.831	0.0034989	1.001	0.96768	0.683	0.00165999	1.214	0.0009164	0.774	0.0080816	1.304	0.0091238
A0A0A0L7Y3	ATP-dependent 6-phosphofructokinase OS=Cucumis sativus OX=3659 GN=PFK	PFK	58.173	1.019	1.045	0.912	1.113	1.189	1.258	0.971	0.934	0.875	1.055	1.076	1.069	1.03	1.09	1.178	0.6	0.586	0.649	1.071	0.26264	1.281	0.0061019	1.075	0.22062	1.744	5.9676e-05	0.926	0.21848	1.797	0.00029798	0.66	0.00065983
A0A0A0K5Q7	two pore calcium channel protein 1A [Cucumis sativus]	Csa_7G048010	85.558	1.061	1	1.029	1.061	1.128	1.091	0.943	0.819	0.886	1.07	1.057	1.174	0.989	1.185	1.029	0.849	0.835	0.799	1.167	0.024421	1.239	0.0083777	1.068	0.155157	1.329	0.00167755	0.977	0.6697	1.29	0.0120626	0.938	0.23086
A0A0A0LZ26	serine/threonine-protein kinase At5g01020 [Cucumis sativus]	Csa_1G597020	46.977	0.807		1.213	1.164		1.073	1.606		0.791	0.747		1.046	1.294		0.971	0.555		0.811	0.843	0.77998	0.933	0.98318	0.888	0.71134	1.313	0.3904	1.013	0.98582	1.658	0.16362	0.57	0.32566
A0A0A0LWE2	nucleophosmin isoform X2 [Lupinus angustifolius]	Csa_1G586770	33.878	0.867	0.962		0.858	0.985		1.067	0.989		0.962	1.119		1.155	1.023		1.262	0.968		0.89	0.20918	0.896	0.29406	1.138	0.29886	0.933	0.71886	1.182	0.20984	0.977	0.91944	1.085	0.6487
A0A0A0KHW0	ras-related protein RABE1c [Cucumis sativus]	Csa_6G303760	23.862	0.907	0.926	0.905	1.001	0.808	0.855	1.283	1.23	1.327	0.863	1.001	1.055	0.9	0.948	0.921	1.259	1.024	1.142	0.713	0.000124046	0.694	0.0055001	1.066	0.42318	0.852	0.132218	1.039	0.55282	0.808	0.027244	0.892	0.138463
A0A0A0KCW3	aldehyde dehydrogenase 22A1 [Cucumis sativus]	Csa_6G307390	66.901	0.907	0.964	0.991	0.886	1.027	0.941	0.949	1.018	1.071	1.027	0.939	0.933	1.394	1.016	0.946	0.884	1.13	1.328	0.942	0.24786	0.939	0.31818	1.013	0.7723	0.867	0.34966	1.176	0.3038	1.004	0.9852	1.1	0.53882
A0A0A0K2M6	"thioredoxin M3, chloroplastic [Cucumis sativus]"	Csa_7G073610	18.595	0.9	0.954	0.937	0.96	0.864	0.82	1.417	1.191	1.21	1.006	1.117	1.163	1.175	1.212	1.307	0.666	0.723	0.617	0.731	0.0059009	0.693	0.0071361	1.177	0.025439	1.638	0.00142348	1.397	0.0039244	1.841	0.00038446	0.525	0.0008639
A0A0A0KQ02	actin-related protein 3 [Cucumis melo]	Csa_5G593330	47.684	1.185			1.057			1.227			0.715			0.981			0.894			0.966		0.861		0.603		0.8		0.928		1.097		0.729
A0A0A0KKK5	adenine phosphoribosyltransferase 3-like [Cucumis sativus]	Csa_5G160770	20.268	0.996			1.524			0.906			0.925			0.798			0.795			1.099		1.682		0.929		1.164		0.524		1.004		0.877
A0A0A0L129	methionine gamma-lyase-like [Cucumis sativus]	Csa_3G002890	48.64	1.096		1.03	1.016		1.056	0.578		0.845	1.158		0.851	1.256		1.339	0.746		0.849	1.494	0.16138	1.456	0.175375	0.945	0.70762	1.26	0.31678	1.252	0.026555	1.627	0.021141	1.121	0.58356
A0A0A0LIP9	Adenylyl cyclase-associated protein OS=Cucumis sativus OX=3659 GN=Csa_2G246530	Csa_2G246530	51.562	1.009	1.038	1.017	0.934	0.948	0.947	1.033	0.976	1.088	0.984	0.968	0.973	1.062	1.047	0.987	1.044	1.027	1.059	0.989	0.77792	0.913	0.105985	0.955	0.0088639	0.935	0.00258	1.094	0.017357	0.989	0.66254	1.011	0.74198
A0A0A0KF46	Cysteine proteinase inhibitor OS=Cucumis sativus OX=3659 GN=Csa_6G483245	Csa_6G483245	11.374	0.686	0.736	0.59	0.66	0.563	0.572	1.298	1.398	1.643	0.863	0.762	0.786	1.437	1.403	1.234	1.383	1.501	1.673	0.464	0.00129608	0.414	0.00051671	1.198	0.070961	0.529	0.00067837	2.27	0.00029533	0.894	0.20054	1.05	0.59728
A0A0A0LJN2	probable linoleate 9S-lipoxygenase 5 [Cucumis sativus]	Csa_2G023840	10.169
A0A0A0LSA1	prostaglandin E synthase 2-like [Cucumis sativus]	Csa_1G025110	36.925	0.943	0.914		1	0.979		0.905	0.962		0.819	0.925		1.405	1.143		0.975	1.075		0.995	0.89694	1.06	0.21124	0.939	0.41248	0.851	0.172975	1.288	0.139801	1.243	0.20258	1.098	0.24844
A0A0A0K1R5	GBF-interacting protein 1-like isoform X2 [Ziziphus jujuba]	Csa_7G031590	92.617	0.896	0.91	0.914	0.884	0.887	0.946	1.087	1.186	1.185	0.939	0.924	0.87	0.883	0.925	0.928	1.306	1.481	1.195	0.787	0.0012613	0.786	0.0026982	1.005	0.86748	0.686	0.0049427	1.007	0.8048	0.687	0.0044432	1.152	0.114661
A0A0A0LWA2	Flap endonuclease 1 OS=Cucumis sativus OX=3659 GN=FEN1	FEN1	47.199			1.003			1.059			1.186			1.097			0.852			0.878	0.846		0.893		1.094		1.249		0.805		0.97		0.74
A0A0A0KCX8	"arginase 1, mitochondrial [Cucumis sativus]"	Csa_6G077980	36.999	1.028	1.071	1.102	1.02	1.048	1.04	0.932	0.897	0.935	1.028	1.028	1.013	1.029	0.991	0.952	0.9	0.924	0.914	1.158	0.0037399	1.124	0.00165909	0.959	0.114782	1.121	0.00022477	0.956	0.131178	1.085	0.026323	0.991	0.57624
A0A0A0LNL4	snurportin-1 [Cucumis sativus]	Csa_1G002050	52.516	0.973	0.918		0.967	1.06		1.422	1.278		1.166	1.155		0.926	0.982		0.637	0.68		0.7	0.028079	0.751	0.055485	1.227	0.019999	1.762	0.0033645	0.941	0.38648	1.449	0.0137396	0.488	0.0075363
A0A0A0LU77	aldehyde dehydrogenase family 2 member C4 [Cucumis sativus]	Csa_1G372010	54.941	0.852	0.844	0.891	0.945	0.922	0.96	1.17	1.146	1.068	0.904	0.855	0.858	0.981	1.037	0.96	1.319	1.418	1.536	0.764	0.00114353	0.835	0.0039434	1.012	0.66466	0.612	0.00050243	1.053	0.11598	0.697	0.00192198	1.263	0.0110819
A0A0A0LBG7	DNA topoisomerase OS=Cucumis sativus OX=3659 GN=Csa_3G813290	Csa_3G813290	103.61	0.229			0.416			6.063			0.38			0.244			0.212			0.038		0.069		1.659		1.792		0.587		1.151		0.035
A0A0A0L0Y6	transducin/WD40 repeat protein [Medicago truncatula]	Csa_3G002310	116.6			1.056			1.042			0.858			1.092			1.093			0.817	1.231		1.214		1.034		1.337		1.049		1.338		0.952
A0A0A0LU17	Acetolactate synthase OS=Cucumis sativus OX=3659 GN=Csa_1G001520	Csa_1G001520	72.121	0.996	1.018	0.985	0.928	0.9	0.897	1.093	1.004	1.055	1.073	1.077	1.054	0.985	0.94	0.936	1.05	1.024	1.158	0.951	0.136277	0.865	0.0057188	1.068	0.0048967	0.991	0.85696	1.05	0.068396	0.885	0.041919	1.025	0.6177
A0A0A0K6T1	Hexosyltransferase OS=Cucumis sativus OX=3659 GN=Csa_7G352420	Csa_7G352420	65.41	0.797	0.824	0.825	0.86	0.928	1.072	1.274	1.097	1.134	0.704	0.742	0.746	0.756	0.881	0.891	2.027	1.839	1.585	0.698	0.00156285	0.816	0.059845	0.896	0.0071381	0.402	0.00025676	0.884	0.21828	0.464	0.00100083	1.555	0.0066047
A0A0A0KUU6	DUF4228 domain protein [Medicago truncatula]	Csa_4G047890	23.955		0.959			1.045			1.019			0.968			0.971			1.132		0.941		1.026		1.009		0.855		0.929		0.858		1.111
A0A0A0K2D7	NADP-dependent D-sorbitol-6-phosphate dehydrogenase-like [Cucumis sativus]	Csa_7G007820	31.772		1.199	0.971		1.078	0.896		0.675	1.261		1.048	1.115		1.049	1.004		0.825	0.866	1.121	0.6817	1.02	0.8641	0.997	0.98816	1.279	0.024642	1.04	0.69352	1.214	0.027236	0.873	0.80622
A0A0A0LFY3	pre-mRNA-splicing factor 38 [Cucumis sativus]	Csa_2G033300	29.834			0.955			0.706			2.553			0.777			0.72			0.786	0.374		0.277		0.814		0.989		1.02		0.916		0.308
A0A0A0KRL9	intron-binding protein aquarius [Cucumis sativus]	Csa_5G623590	179.09	0.943		1.028	1.136		1.072	1.057		0.99	1.02		1.155	1.026		0.888	0.858		0.826	0.963	0.55348	1.079	0.22508	1.104	0.32652	1.292	0.059621	0.867	0.20332	1.137	0.23464	0.823	0.03574
A0A0A0KZL6	probable galactinol--sucrose galactosyltransferase 1 [Cucumis sativus]	Csa_4G631570	91.04	0.818	0.772	0.756	0.923	0.85	0.864	0.985	1.067	1.105	0.686	0.734	0.684	0.844	0.871	0.857	1.982	2.044	1.923	0.743	0.0020173	0.835	0.0132631	0.897	0.029881	0.354	1.809e-06	0.975	0.4137	0.432	9.3457e-07	1.884	7.8941e-05
A0A0A0KSC5	CASP-like protein OS=Cucumis sativus OX=3659 GN=Csa_5G636650	Csa_5G636650	19.944	0.994		0.977	1.069		1.109	0.831		0.934	1.215		1.104	0.97		0.921	0.886		0.981	1.117	0.198199	1.234	0.074402	1.177	0.080082	1.242	0.090043	0.868	0.046901	1.013	0.83246	1.058	0.54122
A0A0A0KE04	tropomyosin-2 [Cucumis sativus]	Csa_6G179460	37.441	1.025	0.988	1.02	1.012	1.016	1.009	0.998	0.964	0.975	0.949	0.994	0.994	0.917	0.955	0.943	1.141	1.169	1.117	1.033	0.10512	1.034	0.031981	0.968	0.169341	0.857	0.00159951	0.927	0.0033378	0.821	0.0003805	1.167	0.00075679
A0A0A0LJ88	"cysteine--tRNA ligase, cytoplasmic isoform X1 [Cucumis sativus]"	Csa_3G876000	65.371	1.046	1.069	0.993	0.982	1.044	0.98	0.968	1.039	0.966	1.021	1.013	1.225	0.997	0.877	0.995	1.023	1.006	0.851	1.045	0.2419	1.011	0.74198	1.049	0.54048	1.132	0.2233	0.954	0.36702	0.996	0.97708	0.969	0.61468
A0A0A0LXF3	beta-glucosidase 12-like [Cucumis sativus]	Csa_1G611300	56.843	1.181	1.141	1.114	1.005	0.969	0.98	0.86	0.882	0.828	1.082	1.026	1.038	0.847	0.959	0.901	1.04	1.061	1.067	1.337	0.00031654	1.149	0.002804	0.916	0.0196449	0.993	0.70932	0.916	0.077358	0.854	0.0124427	1.233	0.00046207
A0A0A0LTX9	alcohol dehydrogenase-like 6 [Cucumis sativus]	Csa_1G044860	40.543	0.895	0.948	0.96	1.014	0.971	1.012	1.608	1.297	1.098	0.841	0.935	0.963	0.987	1.098	1.013	0.882	0.877	1.073	0.7	0.037565	0.749	0.130321	0.977	0.6284	0.967	0.71516	1.034	0.4089	1.094	0.27436	0.707	0.058402
A0A0A0KJ35	histone acetyltransferase GCN5 [Cucumis sativus]	Csa_6G527060	62.331
A0A0A0KUV5	Short-chain dehydrogenase OS=Cucumis sativus OX=3659 GN=Csa_4G047990	Csa_4G047990	34.379	0.801	0.846	0.859	0.774	0.847	0.837	1.236	1.131	1.428	1.004	1.042	0.88	1.115	1.151	1.003	1.32	1.143	1.271	0.66	0.004478	0.648	0.0042605	1.168	0.051164	0.784	0.021735	1.33	0.0048368	0.875	0.090799	0.984	0.87592
A0A0A0LJ83	(R)-mandelonitrile lyase 1-like [Cucumis sativus]	Csa_2G055560	61.162	0.864		0.966	0.94		0.856	1.116		1.221	0.954		0.821	1.097		1.059	1.194		1.274	0.783	0.075876	0.769	0.055696	0.97	0.76644	0.719	0.055682	1.2	0.066825	0.874	0.067481	1.056	0.4255
A0A0A0KSY4	Pyruvate kinase OS=Cucumis sativus OX=3659 GN=Csa_4G000560	Csa_4G000560	64.472	0.913		0.959	0.977		0.96	1.154		1.084	0.998		1.052	1.025		0.942	1.062		1.152	0.836	0.046318	0.866	0.047342	1.095	0.127963	0.926	0.25526	1.015	0.76844	0.888	0.180961	0.989	0.84854
A0A0A0KRK9	Carboxypeptidase OS=Cucumis sativus OX=3659 GN=Csa_5G623490	Csa_5G623490	51.695	1.068	0.974		0.956	1.239		0.98	1.014		1.088	0.907		0.948	1.07		0.986	0.804		1.024	0.68726	1.101	0.5711	0.977	0.82022	1.115	0.50718	0.919	0.64224	1.127	0.40794	0.898	0.38878
A0A0A0KC95	receptor-like protein kinase HERK 1 [Cucumis sativus]	Csa_6G302130	92.379	1.025	0.988	1.05	1.149	1.043	1.088	0.992	0.986	0.87	0.932	1.032	1.1	1.113	0.975	1.058	0.778	0.838	0.839	1.075	0.183856	1.152	0.049715	1	0.97558	1.248	0.0155175	0.959	0.42394	1.281	0.0057644	0.862	0.040959
A0A0A0KW47	far upstream element-binding protein 1 [Cucumis sativus]	Csa_5G649320	83.877		0.948	0.873		0.946	0.915		1.016	1.122		0.988	0.977		1.056	1.011		1.149	1.355	0.852	0.131123	0.87	0.119244	1.079	0.20554	0.785	0.101656	1.111	0.062037	0.825	0.157484	1.171	0.24676
A0A0A0KFT0	40S ribosomal protein S8 OS=Cucumis sativus OX=3659 GN=Csa_6G382970	Csa_6G382970	25.051	0.984	1.025	0.937	0.886	0.91	0.91	0.98	1.065	1.029	0.921	0.947	0.908	0.876	0.881	0.875	1.403	1.267	1.347	0.958	0.29536	0.88	0.0078355	0.942	0.109662	0.691	0.00032385	0.973	0.039161	0.655	0.0049203	1.307	0.0021997
A0A0A0LQN2	Serine/threonine-protein kinase RIO1 OS=Cucumis sativus OX=3659 GN=Csa_1G043280	Csa_1G043280	63.947
A0A0A0L2C0	serine/threonine-protein kinase SRK2G-like isoform X1 [Cucumis sativus]	Csa_4G454650	24.113	0.854	0.825	0.852	0.974	0.934	1.152	1.148	1.149	1.14	0.755	0.896	0.68	1.031	1.01	0.994	1.482	1.414	1.386	0.736	1.57589e-05	0.89	0.2014	0.921	0.38848	0.544	0.00176161	0.992	0.95226	0.709	0.000103339	1.246	0.0082042
A0A0A0L6D4	sorbitol dehydrogenase [Cucumis sativus]	Csa_3G180220	37.223	1.022	1	1.031	1.022	1.031	1.009	1.102	1.086	0.994	0.943	0.952	1.004	1.01	1.005	0.992	1.028	1.016	0.973	0.959	0.29356	0.962	0.31754	0.95	0.072762	0.961	0.194436	0.982	0.092942	0.997	0.86966	0.948	0.22166
A0A0A0KHT4	"5'-adenylylsulfate reductase 1, chloroplastic [Cucumis sativus]"	Csa_6G513670	51.459	1.055	1.132	1.008	1.261	1.243	1.117	0.981	0.94	1.071	0.941	1.079	0.974	1.067	0.907	1.093	0.633	0.605	0.751	1.068	0.26636	1.21	0.024424	0.937	0.28524	1.505	0.0060632	0.847	0.074282	1.542	0.0078966	0.665	0.0057038
A0A0A0KVT9	Alpha-amylase isozyme 2A [Morus notabilis]	Csa_4G103850	34.495	1.106	0.975	1.079	0.899	1.025	0.96	0.961	0.965	0.864	1.023	1.091	1.082	1.049	0.998	0.933	0.981	0.986	1.104	1.133	0.078383	1.034	0.56286	1.011	0.79008	1.041	0.39964	1.033	0.55148	0.97	0.5939	1.101	0.144382
A0A0A0L545	binding partner of ACD11 1 isoform X1 [Cucumis melo]	Csa_3G008890	30.453	0.939	0.891	0.913	0.903	0.816	0.889	1.004	0.97	0.982	1.024	0.979	0.998	1.04	1.038	0.966	1.235	1.482	1.339	0.928	0.0146762	0.882	0.0188608	1.094	0.0108042	0.74	0.0053394	1.167	0.0175822	0.75	0.0080177	1.372	0.0042811
A0A0A0KH28	ABC transporter G family member 12-like isoform X2 [Cucumis sativus]	Csa_6G434390	64.282			1.13			1.016			0.973			0.977			0.821			1.132	1.161		1.044		0.865		0.863		0.808		0.725		1.163
A0A0A0KV11	nudix hydrolase 1 [Cucumis sativus]	Csa_5G577370	17.052			1.092			1.416			1.082			0.92			0.67			0.814	1.009		1.309		0.842		1.13		0.473		0.823		0.752
Q8VWY0	Ubiquitin-like protein OS=Cucumis sativus OX=3659 GN=UBI-1	UBI-1	11.806	0.903		0.869	1.038		1.021	1.17		1.182	1.076		1.025	1.043		1.039	0.854		0.992	0.753	0.0048778	0.875	0.005279	1.186	0.031504	1.138	0.23586	1.011	0.31926	1.128	0.34804	0.785	0.082421
A0A0A0KTC8	putative caffeoyl-CoA O-methyltransferase At1g67980 [Cucumis sativus]	Csa_5G589940	26.434	1.141	1.097	1.021	1.095	1.006	1.039	0.722	0.867	0.884	1.126	1.165	1.139	1.182	1.194	1.226	0.572	0.566	0.623	1.318	0.0181011	1.27	0.024718	1.052	0.20062	1.948	3.5573e-05	1.147	0.0069756	2.045	2.2191e-05	0.712	0.0091777
A0A0A0KMK8	NADH dehydrogenase [ubiquinone] 1 beta subcomplex subunit 7 [Cucumis sativus]	Csa_5G277970	11.395	1.02	1.014	1.112	1.148	1.12	1.112	0.915	0.933	1.027	1.047	1.013	1.008	0.895	1.03	0.9	0.943	0.89	0.841	1.094	0.123623	1.176	0.0116038	0.975	0.49046	1.147	0.0169615	0.836	0.0180618	1.056	0.39486	0.93	0.21146
A0A0A0LHJ1	transmembrane ascorbate ferrireductase 1 [Cucumis sativus]	Csa_3G914000	25.191	1.026	0.942	1.086	1.137	1.265	1.243	1.013	0.996	0.976	1.118	1.232	1.116	0.926	0.839	0.885	0.761	0.7	0.625	1.023	0.6447	1.221	0.0046163	1.135	0.073275	1.662	0.0014845	0.727	0.00187602	1.27	0.0192631	0.699	0.0033843
A0A0A0KW43	"imidazolonepropionase (Protein of unknown function, DUF642) [Arabidopsis thaliana]"	Csa_4G165900	41.646	0.863	0.906	0.923	0.97	1.016	1.021	1.132	0.943	0.96	0.964	1	0.98	0.929	1.011	0.821	1.442	1.224	1.45	0.887	0.130144	0.991	0.9245	1.094	0.0166798	0.715	0.004202	0.918	0.22948	0.671	0.0082202	1.356	0.0192205
A0A0A0KCU7	Niemann-Pick C1 protein isoform X2 [Cucumis sativus]	Csa_6G120390	21.139	1.131			1.116			0.827			1.074			0.943			0.831			1.368		1.349		0.95		1.292		0.845		1.135		1.005
A0A0A0LYF4	Cysteine proteinase inhibitor OS=Cucumis sativus OX=3659 GN=Csa_1G710160	Csa_1G710160	23.127	1.042	1.034	1.015	1.2	1.158	1.177	0.775	0.857	0.913	1.113	1.087	1.117	1.249	1.176	1.162	0.465	0.472	0.546	1.215	0.0152769	1.389	0.0024779	1.073	0.0036434	2.237	9.9892e-05	1.015	0.59454	2.419	9.6354e-05	0.583	0.00151742
A0A0A0L8D7	21 kDa protein-like [Cucumis sativus]	Csa_3G176260	20.883	0.954	0.875	0.894	0.843	0.764	0.832	1.212	1.306	1.289	0.956	1.011	0.951	1.142	1.122	1.173	0.978	1.131	1.033	0.715	0.00064171	0.641	0.00031896	1.072	0.099657	0.929	0.195201	1.409	0.00050248	1.094	0.108176	0.825	0.0160406
A0A0A0LRI8	elongation factor 1-delta isoform X2 [Cucumis sativus]	Csa_1G050420	24.685	1.025	1.026	1.033	0.973	0.981	0.957	0.995	0.974	1.004	0.929	0.95	0.956	0.971	1.007	0.965	1.158	1.155	1.166	1.037	0.0169567	0.979	0.143164	0.919	0.00073722	0.815	2.1757e-05	1.011	0.51512	0.846	0.0002444	1.17	7.7875e-05
A0A0A0KW25	60S ribosomal protein L9-like [Cucumis sativus]	Csa_4G124900	21.975	1.05	1.043	1.027	0.993	1.024	0.951	0.957	0.945	0.97	0.959	0.985	0.991	0.909	0.932	0.976	1.098	1.076	1.129	1.086	0.00115799	1.033	0.22638	0.941	0.0070436	0.889	0.0023613	0.949	0.155823	0.853	0.0031364	1.15	0.00091692
A0A0A0LQC6	ras-related protein RABC1 [Cucumis sativus]	Csa_2G334520	23.485	0.994	0.888	0.955	1.01	1.024	0.926	0.942	1.108	1.204	0.975	1.063	1.061	1.123	1.056	1.104	0.95	0.955	0.844	0.872	0.168397	0.91	0.31366	1.092	0.11194	1.127	0.071001	1.109	0.045925	1.194	0.0156751	0.845	0.116176
A0A0A0L3T2	ORM1-like protein 3 [Cucumis sativus]	Csa_3G119410	18.335		1.017	1.112		1.194	1.146		1.175	0.738		1.082	0.96		0.847	0.956		0.707	1.044	1.113	0.6314	1.223	0.43162	0.959	0.62642	1.166	0.49024	0.771	0.054544	1.03	0.84158	0.915	0.81548
A0A0A0K9D3	Cellulose synthase OS=Cucumis sativus OX=3659 GN=Csa_6G088080	Csa_6G088080	118.3			0.848			0.952			1.115			0.882			0.964			1.461	0.761		0.854		1.04		0.604		1.013		0.66		1.31
A0A0A0L8H4	serine/arginine-rich splicing factor RS31-like isoform X1 [Cucumis melo]	Csa_3G119350	29.854	1.004	0.983	1.034	0.989	0.985	1.09	0.971	1.044	0.986	0.961	1.067	0.995	1.059	0.903	0.879	1.079	1.11	1.113	1.007	0.8069	1.021	0.63904	1.001	0.99836	0.916	0.050996	0.927	0.309	0.86	0.05964	1.1	0.0165613
A0A0A0L124	"3-hydroxyisobutyryl-CoA hydrolase-like protein 2, mitochondrial [Cucumis sativus]"	Csa_4G651940	45.035	1.005	1.063	1.049	1.001	1.008	1.012	1.135	1.014	0.958	1.022	1.002	0.98	0.925	0.959	0.931	0.971	1.02	1.008	1.003	0.92276	0.972	0.6594	0.964	0.152019	1.002	0.93206	0.932	0.0036175	0.939	0.027017	0.965	0.55896
A0A0A0LCT3	probable pyridoxal 5'-phosphate synthase subunit PDX1 [Cucumis melo]	Csa_3G731210	32.97	1.015	1.021	1.008	1.159	1.192	1.188	1.006	1	1.115	0.982	0.985	0.978	0.938	0.902	0.885	0.84	0.825	0.844	0.975	0.57286	1.134	0.025276	0.967	0.00146057	1.174	2.2299e-05	0.77	0.0001753	1.086	0.0111815	0.804	0.0038177
A0A0A0L8Q7	5'-nucleotidase SurE [Cucumis melo]	Csa_3G147210	33.23	1.029	0.898	1.044	0.996	1.079	0.974	0.997	1.156	1.259	0.987	0.996	0.938	1.082	1.088	0.975	0.943	0.87	0.879	0.871	0.177922	0.894	0.2198	0.983	0.78454	1.085	0.059742	1.031	0.55154	1.168	0.023976	0.789	0.032724
A0A0A0KZQ6	uncharacterized WD repeat-containing protein C343.04c-like [Cucumis sativus]	Csa_4G614210	65.942	1.011		0.951	1.084		1.087	1.015		1.109	0.949		1.001	0.925		0.899	1.08		1.054	0.924	0.28066	1.022	0.6967	0.994	0.89564	0.914	0.090985	0.84	0.0066838	0.855	0.013975	1.005	0.91406
A0A0A0K5K2	transmembrane protein 97-like [Cucumis sativus]	Csa_7G044230	18.556	1.026	1.038	1.033	1.193	1.102	1.133	0.86	0.942	0.961	0.974	1.01	0.938	0.823	0.889	0.819	1.145	1.051	1.183	1.121	0.078463	1.241	0.0063764	0.943	0.113345	0.865	0.024781	0.738	0.00100256	0.749	0.0028391	1.223	0.0149008
E2CW93	Putative ubiquitin-conjugating enzyme OS=Cucumis sativus OX=3659 GN=UBC13	UBC13	17.22	0.941	0.965	0.995	0.834	0.873	0.889	1.061	1.085	1.037	1.083	1.048	1.067	1.143	1.094	1.054	0.923	1.003	1.019	0.911	0.0110432	0.816	0.00090008	1.102	0.0064436	1.086	0.060561	1.268	0.0014184	1.117	0.044684	0.925	0.078257
A0A0A0KBM1	"protein RETICULATA-RELATED 1, chloroplastic [Cucumis melo]"	Csa_6G150470	44.421	0.987	0.994	0.976	1.168	1.049	1.093	1.04	1.223	1.165	1.048	0.988	1.022	0.846	0.81	0.997	0.949	1.066	0.808	0.863	0.094799	0.966	0.58788	1.034	0.135985	1.083	0.35384	0.802	0.033576	0.94	0.59018	0.824	0.101504
A0A0A0KHK9	bifunctional epoxide hydrolase 2-like [Cucumis sativus]	Csa_6G517180	35.756	0.969	0.964	1.05	0.788	0.929	0.944	0.989	1.001	0.957	1.019	1.031	1.103	1.165	1.049	0.941	1.18	1.116	1.049	1.012	0.7263	0.903	0.150639	1.057	0.2082	0.943	0.23564	1.186	0.114782	0.943	0.43424	1.135	0.026299
A0A0A0LTC0	calcium-dependent protein kinase 10 [Cucumis sativus]	Csa_1G045620	62.134		1.024	1.05		0.997	1.003		0.841	1.044		1.07	1.014		1.115	1.056		0.94	0.861	1.1	0.45022	1.061	0.65528	1.005	0.89268	1.157	0.104382	1.086	0.096205	1.205	0.068199	0.955	0.76044
A0A0A0M0V8	exportin-4 isoform X2 [Cucumis sativus]	Csa_1G680090	65.304		0.974	0.982		0.86	1.087		1.259	0.928		0.896	0.971		1.229	1.137		0.907	0.907	0.894	0.6305	0.89	0.62066	0.954	0.36176	1.029	0.55822	1.215	0.24494	1.304	0.020897	0.829	0.36906
A0A0A0KX63	glucose-fructose oxidoreductase domain-containing protein 2 [Arachis ipaensis]	Csa_4G286420	17.294	1.004	0.99	0.965	0.907	0.977	0.987	1.016	0.975	1.158	0.965	0.961	0.959	1	1.014	1.013	1.22	1.17	1.034	0.94	0.32446	0.912	0.195899	0.975	0.165022	0.843	0.07676	1.054	0.118277	0.884	0.136316	1.087	0.3069
A0A0A0K6G7	"LOW QUALITY PROTEIN: stromal 70 kDa heat shock-related protein, chloroplastic [Cucumis sativus]"	Csa_7G312930	71.51	1.174	1.035	0.991	1.155	1.069	1.165	0.99	0.996	1.23	1.012	0.929	0.815	0.932	0.985	1.093	0.581	1.035	0.774	0.995	0.97952	1.054	0.4982	0.861	0.135998	1.153	0.40382	0.888	0.090816	1.259	0.21318	0.743	0.153097
A0A0A0KL96	E3 ubiquitin ligase BIG BROTHER-related [Cucumis sativus]	Csa_5G175690	34.795
A0A0A0KZA8	lanC-like protein GCL1 [Cucumis sativus]	Csa_4G026880	45.769	0.984	0.748		0.985	0.828		1.131	1.487		0.991	0.859		1.197	1.63		0.755	0.626		0.662	0.166545	0.693	0.155175	1.068	0.6844	1.34	0.129882	1.559	0.132841	2.047	0.059182	0.528	0.061996
A0A0A0LUY7	urease accessory protein G [Cucumis sativus]	Csa_1G447410	30.115	0.994	1.017	0.954	0.942	0.978	0.928	1.084	1.091	1.118	0.979	1.004	0.982	0.918	0.907	0.862	1.233	1.074	1.182	0.9	0.0073647	0.865	0.00133975	1	0.98946	0.85	0.0179439	0.943	0.078481	0.77	0.0045217	1.06	0.25066
A0A0A0LRI6	"gamma carbonic anhydrase 1, mitochondrial [Cucumis sativus]"	Csa_2G361800	29.745	1.051	1.082	1.125	1.165	1.141	1.203	0.889	0.921	0.802	1.005	0.998	0.98	0.921	0.919	0.933	0.961	0.936	0.854	1.247	0.0084031	1.343	0.0025788	0.916	0.0140837	1.084	0.087822	0.79	0.000123834	1.008	0.82238	1.053	0.39398
A0A0A0K5X0	S-adenosylmethionine synthase OS=Cucumis sativus OX=3659 GN=Csa_7G419610	Csa_7G419610	43.223	0.842	0.869	0.849	0.861	0.854	0.853	1.083	1.101	1.094	0.75	0.76	0.764	0.968	1.019	0.961	1.687	1.686	1.702	0.781	1.99944e-05	0.783	8.4351e-07	0.888	0.00041627	0.448	1.1326e-08	1.148	0.0179157	0.581	4.166e-06	1.548	8.5952e-08
A0A0A0LN34	---	Csa_2G103600	6.0659	0.613			2.769			0.763			0.55			0.522			0.669			0.803		3.629		0.897		0.822		0.189		0.78		0.877
A0A0A0KYS2	myosin-9 [Cucumis sativus]	Csa_4G061840	167.04	1	0.994	1.006	0.979	0.962	0.955	0.99	0.946	0.931	1.011	1.034	1.04	1.316	1.331	1.353	0.631	0.659	0.644	1.046	0.071304	1.01	0.62918	1.028	0.039981	1.595	3.3607e-06	1.381	3.8767e-06	2.068	5.287e-07	0.675	6.0145e-05
A0A0A0KID8	"ADP-ribosylation factor, arf OS=Cucumis sativus OX=3659 GN=Csa_6G491660"	Csa_6G491660	20.504	0.99	1.036	1.043	1.027	1.022	1.068	1.077	1.262	1.091	1.09	0.924	1.066	1.105	1.031	0.994	0.721	0.804	0.751	0.895	0.111136	0.909	0.151499	1.004	0.98328	1.353	0.007741	1.004	0.92548	1.375	0.0020005	0.664	0.0024215
A0A0A0L180	Carbonic anhydrase OS=Cucumis sativus OX=3659 GN=Csa_4G182270	Csa_4G182270	34.259
A0A0A0K8W9	non-structural protein [Arabidopsis thaliana]	Csa_7G390030	31.752	0.974	1.001	0.999	1.104	1.15	1.103	0.953	0.867	0.878	0.909	0.95	0.853	1.01	1.029	1.061	1.115	1.075	1.155	1.102	0.03368	1.244	0.0025758	0.912	0.045584	0.811	0.0049632	0.923	0.0160596	0.927	0.03962	1.24	0.0039953
A0A0A0LC79	mannose-1-phosphate guanyltransferase alpha [Cucumis sativus]	Csa_3G829100	45.838			1.025			1.059			1.012			1.034			0.953			0.955	1.013		1.046		1.009		1.083		0.9		0.998		0.944
A0A0A0KNX6	peroxisomal (S)-2-hydroxy-acid oxidase GLO1 [Cucumis sativus]	Csa_6G523470	40.583	0.999	1.024	1.045	1.087	1.083	1.096	1.001	0.911	1.078	0.912	0.898	0.952	0.863	0.848	0.864	1.154	1.205	1.123	1.026	0.60888	1.092	0.20456	0.9	0.0084616	0.793	0.00100402	0.788	2.2425e-06	0.74	0.000143659	1.165	0.043282
A0A0A0K888	golgin candidate 4 [Cucumis sativus]	Csa_6G006840	89.611
A0A0A0LFQ2	40S ribosomal protein S23 [Cucumis melo]	Csa_3G736840	15.088	1.012	0.94	0.989	0.916	0.835	0.89	1.006	1.031	1.036	0.999	0.94	0.96	0.898	0.917	0.863	1.288	1.581	1.447	0.957	0.134076	0.859	0.0061792	0.986	0.64012	0.672	0.0031175	1.014	0.68306	0.62	0.00156404	1.404	0.030439
A0A0A0LFH3	"protein RETICULATA, chloroplastic-like [Cucumis melo]"	Csa_3G733360	47.863	1.023			1.085			1.007			0.95			1.094			0.855			1.016		1.077		0.929		1.111		1.008		1.28		0.849
A0A0A0L7D3	stem-specific protein TSJT1 [Cucumis sativus]	Csa_3G145760	27.235	0.949	1.006	0.965	0.888	0.95	0.936	0.964	0.95	0.966	0.946	0.974	0.952	1.05	0.973	0.995	1.34	1.282	1.178	1.014	0.49708	0.963	0.147555	0.984	0.44834	0.756	0.00199781	1.088	0.050796	0.794	0.0064635	1.319	0.0186157
A0A0A0L6Z6	pre-mRNA-processing factor 19-like [Cucumis sativus]	Csa_3G134680	56.999	1.045	1.044	1.036	0.968	0.971	0.96	1.001	0.981	0.973	0.944	1.008	1.013	0.928	0.924	0.906	1.15	1.12	1.178	1.058	0.0032154	0.981	0.103878	0.949	0.146418	0.86	0.004998	0.951	0.0035751	0.8	0.000163345	1.167	0.00079546
A0A0A0LW72	FIP1[V]-like protein isoform X2 [Cucumis sativus]	Csa_1G268330	56.311	1.026			1.049			1.05			0.961			0.896			1.095			0.977		0.999		0.937		0.878		0.854		0.818		1.043
A0A0A0LSJ0	transport and Golgi organization 2 homolog isoform X1 [Cucumis sativus]	Csa_1G144330	45.912	0.834	0.816	0.848	0.847	0.864	0.887	1.324	1.553	1.386	1.015	0.98	1.018	1.3	1.201	1.236	0.841	0.8	0.784	0.586	0.00039918	0.609	0.00056011	1.206	0.00034261	1.242	0.00084322	1.438	0.000164957	1.541	0.000158236	0.569	0.00040452
A0A0A0KEP4	40S ribosomal protein S13 [Cucumis melo]	Csa_6G077430	17.107	0.936	0.913	0.97	0.899	0.787	0.869	1.138	1.023	1.054	1.1	1.091	1.053	0.918	0.938	0.924	1.146	1.357	1.241	0.877	0.022663	0.795	0.01068	1.151	0.0031362	0.866	0.049397	1.088	0.1674	0.743	0.026677	1.165	0.060498
A0A0A0KU96	probable 6-phosphogluconolactonase 1 [Cucumis sativus]	Csa_5G606770	29.248	0.865			0.809			1.605			0.961			0.965			1.079			0.539		0.504		1.111		0.891		1.193		0.894		0.672
A0A0A0KQW7	Tubulin beta chain OS=Cucumis sativus OX=3659 GN=Csa_5G153160	Csa_5G153160	49.428	0.86	0.843	0.914	0.857	0.896	0.926	1.198	1.166	1.189	0.823	0.921	0.881	1.02	1.01	0.971	1.504	1.319	1.167	0.737	0.00028031	0.754	0.00028469	1.003	0.95254	0.658	0.0066759	1.12	0.0135607	0.752	0.020116	1.123	0.2719
A0A0A0L538	Calcium-transporting ATPase OS=Cucumis sativus OX=3659 GN=Csa_4G642520	Csa_4G642520	110.07	0.995	0.963	0.972	0.982	1.021	1.027	1.013	1.079	1.063	1.045	0.983	0.975	1.01	1.058	1.014	0.902	0.973	0.956	0.929	0.026116	0.96	0.164203	1.025	0.36888	1.061	0.135779	1.017	0.45296	1.089	0.035404	0.897	0.021881
A0A0A0KXT6	probable nucleoredoxin 1 [Cucumis sativus]	Csa_5G647480	63.558	1.023	0.987	1.111	1.073	0.991	1.076	0.984	0.919	1.049	1.038	0.973	0.855	0.93	0.907	0.954	0.971	1.104	1	1.057	0.3416	1.064	0.2525	0.918	0.26244	0.932	0.35504	0.889	0.0186956	0.908	0.082496	1.042	0.49588
A0A0A0KUL1	"allene oxide cyclase 4, chloroplastic-like isoform X2 [Cucumis sativus]"	Csa_5G644020	27.025	1.061	1.001	1.016	0.929	0.962	1.024	1.05	1.059	0.814	1.044	1.026	1.107	1.03	1.12	1.079	0.791	0.828	0.806	1.053	0.54228	0.997	0.96974	1.032	0.3374	1.31	0.0005238	1.108	0.051798	1.332	0.00049587	0.83	0.175838
A0A0A0KTH0	proline-rich receptor-like protein kinase PERK3 isoform X3 [Cucumis sativus]	Csa_4G003760	78.504
A0A0A0LBK8	microtubule-associated protein TORTIFOLIA1-like [Cucumis sativus]	Csa_3G426390	68.51		0.818	0.9		0.737	0.951		1.217	1.292		0.738	0.892		1.09	0.932		1.735	1.25	0.685	0.021358	0.673	0.090923	0.949	0.65082	0.546	0.087803	1.198	0.34054	0.677	0.172124	1.19	0.4364
A0A0A0LX38	YTH domain-containing family protein 1 isoform X1 [Vigna angularis]	Csa_1G599420	74.073	0.884	0.904	0.906	0.875	0.832	0.897	1.104	1.106	1.106	0.856	0.831	0.828	0.783	0.794	0.825	1.755	1.76	1.634	0.812	0.00143657	0.785	0.0082555	0.934	0.0063574	0.488	1.55647e-05	0.922	0.041059	0.466	1.61326e-05	1.553	0.0030428
A0A0A0KBF0	COP9 signalosome complex subunit 3 isoform X1 [Cucumis sativus]	Csa_6G008050	55.261	0.994	0.989	1.024	1.106	1.024	1.029	0.979	1.136	1.021	0.952	0.962	0.979	0.947	1.017	1.021	0.994	0.97	0.905	0.959	0.4282	1.007	0.8729	0.962	0.046718	1.008	0.77256	0.945	0.180055	1.04	0.34516	0.915	0.169379
A0A0A0LUT5	DNA-directed RNA polymerases I and III subunit RPAC2 [Cucumis sativus]	Csa_1G095010	11.775
A0A0A0K471	Phloem filament protein OS=Cucumis sativus OX=3659 GN=Csa_7G067340	Csa_7G067340	12.861	1.024	1.024	1.064	0.954	1.078	1.067	1.446	1.044	0.982	1.088	1.097	1.122	1.065	1.123	1.108	0.484	0.6	0.602	0.896	0.51492	0.893	0.47168	1.063	0.0180446	1.961	0.0112996	1.064	0.21082	1.955	0.00079842	0.486	0.0070564
A0A0A0LZ54	Eukaryotic translation initiation factor 3 subunit K OS=Cucumis sativus OX=3659 GN=Csa_1G597810	Csa_1G597810	26.258	1.116	1.086	1.136	1.088	1.083	1.034	1.105	1.044	1.04	1.031	1.002	1.015	0.819	0.876	0.849	0.916	0.954	1.014	1.047	0.123437	1.005	0.85022	0.913	0.0042165	1.057	0.14126	0.794	0.00080101	0.882	0.024157	0.904	0.046404
A0A0A0K2J6	calmodulin-binding transcription activator 2 isoform X2 [Cucumis sativus]	Csa_7G062840	121.61	1.005	0.96	0.967	1.002	1.025	1.095	1.11	0.997	0.961	1.034	1.005	1.062	1.006	1.155	1.079	0.9	0.966	0.875	0.956	0.39182	1.018	0.73238	1.058	0.058638	1.131	0.020723	1.038	0.49196	1.182	0.028298	0.893	0.09962
A0A0A0K6U7	Aconitate hydratase OS=Cucumis sativus OX=3659 GN=Csa_7G043630	Csa_7G043630	107.87	0.952	0.949	0.957	1.02	1.008	1.027	1.007	1.008	1.047	1.001	1.003	1	1.059	1.055	1.041	1.013	1.001	0.99	0.933	0.0062171	0.998	0.88468	1.051	4.1894e-05	1	0.99544	1.033	0.0129023	1.05	0.0043374	0.981	0.25842
A0A0A0L7C8	"2-isopropylmalate synthase 2, chloroplastic-like [Cucumis sativus]"	Csa_3G363180	68.546	0.929	0.941	0.971	0.929	0.887	0.878	1.062	1.129	1.046	0.945	0.938	0.947	1.017	0.998	0.976	1.301	1.333	1.36	0.878	0.0082834	0.832	0.0032395	0.996	0.79606	0.709	1.63094e-05	1.11	0.0076217	0.749	7.9181e-05	1.234	0.00138232
A0A0A0L8A4	F-box protein SKIP16 [Cucumis sativus]	Csa_3G174030	49.721			0.985			1.336			1.667			0.392			1.048			0.767	0.591		0.801		0.398		0.511		0.784		1.366		0.46
A0A0A0KX27	transmembrane protein [Arabidopsis thaliana]	Csa_5G630200	28.398	1.013	0.997	1.019	0.951	1.016	1	1.022	0.991	1.01	0.919	0.966	0.905	0.935	0.858	0.918	1.313	1.285	1.26	1.002	0.86428	0.981	0.43338	0.921	0.0164035	0.723	0.000143441	0.914	0.051141	0.703	0.00025522	1.276	8.0828e-05
A0A0A0LGU9	14-3-3 protein 7-like isoform X1 [Cucumis sativus]	Csa_3G889710	48.07
A0A0A0LYS9	Mitochondrial ATP synthase subunit G protein [Arabidopsis thaliana]	Csa_1G580240	13.988	1.068	1.051	1.037	1.118	1.165	1.079	0.919	0.878	0.993	1.027	1.072	1.043	0.903	0.922	0.849	0.869	0.88	0.922	1.131	0.027998	1.205	0.0113579	0.996	0.77988	1.176	0.00177535	0.795	0.0023208	1.001	0.97946	0.957	0.3487
A0A0A0L578	60S ribosome subunit biogenesis protein NIP7 homolog OS=Cucumis sativus OX=3659 GN=Csa_3G153740	Csa_3G153740	20.71	1.116	1.114	1.181	1.033	1.06	1.027	0.986	0.924	0.819	1	0.902	0.962	0.836	0.827	0.736	0.966	1.229	1.305	1.25	0.0173398	1.143	0.068524	0.84	0.0079599	0.818	0.116375	0.769	0.0032376	0.685	0.021	1.283	0.084724
A0A0A0K2R8	Peptide-methionine (R)-S-oxide reductase OS=Cucumis sativus OX=3659 GN=Csa_7G067530	Csa_7G067530	22.544	0.958	1.033	1.031	0.949	0.918	0.951	0.981	0.952	0.946	1.064	1.05	1.101	1.153	1.159	1.097	0.901	0.903	0.882	1.05	0.152681	0.979	0.25198	1.064	0.094444	1.197	0.00035912	1.21	0.00081618	1.269	0.00023814	0.933	0.0067842
A0A0A0KC97	UBX domain-containing protein 4 isoform X1 [Cucumis sativus]	Csa_6G041180	57.411
A0A0A0L085	ATP-dependent RNA helicase DHX36 [Cucumis sativus]	Csa_4G063450	136.28		0.93	1.006		0.931	0.877		1.235	1.436		1.07	0.924		0.926	0.807		1.055	1.179	0.725	0.063977	0.677	0.041056	1.03	0.77162	0.893	0.33848	0.959	0.61464	0.776	0.102298	0.836	0.198762
A0A0A0KHD9	Uncharacterized FCP1-like domain-containing protein [Morus notabilis]	Csa_6G449850	29.967		0.95			1.017			1.026			0.985			1.141			0.937		0.926		0.991		1.037		1.051		1.122		1.218		0.913
A0A0A0LPB0	chaperone protein dnaJ 10-like [Cucumis sativus]	Csa_2G249270	38.112	0.959	0.934	0.964	0.947	0.965	0.975	1.068	1.234	1.071	0.976	0.939	0.978	1.064	1.057	1.016	0.928	0.956	1.052	0.847	0.028185	0.856	0.034023	1.013	0.4918	0.985	0.7535	1.087	0.0077593	1.068	0.171038	0.87	0.086218
A0A0A0LM88	Acyl carrier protein OS=Cucumis sativus OX=3659 GN=Csa_2G037770	Csa_2G037770	7.2241	1.266	1.243	1.151	1.168	1.186	1.076	0.844	0.762	0.906	0.854	0.901	0.921	0.858	0.99	0.929	0.935	0.801	1.016	1.457	0.0028789	1.365	0.0059223	0.731	0.00105526	0.972	0.76218	0.81	0.0144202	1.009	0.88828	1.096	0.35882
A0A0A0L2I4	"copper chaperone for superoxide dismutase, chloroplastic/cytosolic [Cucumis sativus]"	Csa_3G038120	34.817	0.881	0.924	0.899	0.905	0.916	0.908	1.181	1.156	1.154	0.966	0.965	0.93	1.178	1.121	1.177	1.029	1.044	1.102	0.775	8.1494e-05	0.782	3.7806e-06	1.058	0.038663	0.901	0.0129355	1.274	0.000137583	1.095	0.026761	0.909	0.0126225
A0A0A0KVY2	60S ribosomal protein L10-like [Cucumis sativus]	Csa_5G645120	15.976	1.068	1.007	1.019	0.943	0.965	0.921	1.02	1.087	1.12	1.004	1.027	0.992	0.881	0.944	0.883	1.163	1.06	1.196	0.959	0.2743	0.877	0.0129551	0.977	0.32758	0.884	0.032323	0.957	0.170002	0.792	0.0056563	1.059	0.27894
A0A0A0KYY6	UBP1-associated protein 2C [Cucumis sativus]	Csa_4G083660	44.375	0.954	0.985	0.892	0.985	0.914	0.996	1.024	0.935	1.072	0.993	1.076	0.934	0.873	0.907	0.991	1.303	1.284	1.18	0.934	0.2458	0.955	0.40486	1.061	0.3123	0.797	0.0114163	0.957	0.39056	0.736	0.0031989	1.243	0.0126238
A0A0A0KDS1	golgin subfamily A member 6-like protein 2 [Cucumis sativus]	Csa_6G157050	70.633	0.901		0.903	1.13		1.124	1.012		1.361	1.248		1.222	0.898		0.832	0.826		0.647	0.76	0.32636	0.95	0.83006	1.369	0.00113665	1.677	0.050545	0.768	0.020175	1.174	0.32062	0.621	0.132575
A0A0A0KBN3	pleckstrin homology domain-containing protein 1 [Cucumis melo]	Csa_6G186365	17.341	0.96	0.908	0.846	0.81	0.901	0.953	0.943	0.941	0.983	0.941	1.043	1.079	1.176	1.109	0.933	1.282	1.182	1.256	0.947	0.22692	0.929	0.2038	1.129	0.093563	0.823	0.0150229	1.208	0.091344	0.865	0.112837	1.298	0.00077544
A0A0A0KJM2	F-box-like/WD repeat-containing protein TBL1X [Cucumis sativus]	Csa_6G492270	67.223		0.99			1.037			0.981			1.086			0.985			0.954		1.009		1.057		1.097		1.138		0.95		1.032		0.972
A0A0A0LZL8	"ubiquinone biosynthesis protein COQ9-B, mitochondrial [Cucumis sativus]"	Csa_1G597150	35.051	0.826			1.01			1.141			0.988			1.061			1.134			0.724		0.885		1.196		0.871		1.05		0.936		0.994
A0A0A0KX52	Peroxidase OS=Cucumis sativus OX=3659 GN=Csa_4G285790	Csa_4G285790	32.012	1.073	1.053	1.001	1.026	1.01	1.009	0.73	0.689	0.809	1.137	1.128	1.105	1.168	1.172	1.153	0.724	0.782	0.799	1.404	0.0026758	1.367	0.021837	1.078	0.028458	1.462	0.00025808	1.147	4.4231e-05	1.515	0.000161474	1.035	0.56042
A0A0A0KHK7	Cysteine proteinase inhibitor OS=Cucumis sativus OX=3659 GN=Csa_6G459990	Csa_6G459990	11.894	0.832	0.929	0.876	1.051	1.027	1.068	0.881	0.918	0.848	0.994	1.008	1.011	1.601	1.471	1.697	0.619	0.738	0.511	0.996	0.91846	1.189	0.0024813	1.143	0.014155	1.613	0.044083	1.516	0.00064468	2.553	0.00114333	0.706	0.0297
A0A0A0KQY5	bifunctional UDP-glucose 4-epimerase and UDP-xylose 4-epimerase 1 [Cucumis sativus]	Csa_5G155470	38.955		0.995			1.106			1.171			1.021			1.017			0.727		0.85		0.944		1.026		1.404		0.92		1.399		0.621
A0A0A0LDH6	"cytochrome c oxidase subunit 5b-2, mitochondrial [Cucumis sativus]"	Csa_3G538670	18.816	0.977	0.996	1.011	1.043	1.067	1.081	0.996	0.904	1.014	0.987	0.952	0.981	1.062	1.034	0.962	0.996	0.991	0.968	1.024	0.53804	1.095	0.068655	0.979	0.21934	0.988	0.44708	0.958	0.23888	1.035	0.33846	1.014	0.70112
A0A0A0KS29	ankyrin repeat and SAM domain-containing protein 6 [Cucumis sativus]	Csa_5G631530	38.389
A0A0A0LXM1	"RNA ligase, putative [Medicago truncatula]"	Csa_1G087430	109.89	0.94	0.89		1.04	0.987		1.105	1.09		1.032	1.025		0.956	1.081		1.02	1.034		0.834	0.023079	0.923	0.097839	1.124	0.050944	1.001	0.86418	1.005	0.96426	0.992	0.8844	0.936	0.020484
A0A0A0L492	"LOW QUALITY PROTEIN: pentatricopeptide repeat-containing protein At4g31850, chloroplastic[Cucumis sativus]"	Csa_4G651880	50.942	1.035	0.869		1.048	0.963		1.303	1.745		0.877	0.806		0.841	0.881		1.032	1.051		0.625	0.112442	0.66	0.116223	0.884	0.34044	0.808	0.038364	0.856	0.085238	0.827	0.016724	0.683	0.12718
A0A0A0LB58	Mitochondrial metalloendopeptidase OMA1 [Morus notabilis]	Csa_3G177990	49.816	1.054	0.933	0.885	1.104	0.997	1.077	0.967	1.21	1.033	0.912	1.022	0.998	0.924	0.958	1.024	1.08	1.008	1.083	0.895	0.2637	0.99	0.93384	1.021	0.73968	0.925	0.132283	0.914	0.10594	0.916	0.083304	0.988	0.91212
A0A0A0LQK0	tetratricopeptide repeat protein 27 homolog isoform X2 [Cucumis sativus]	Csa_2G424730	101.78	0.905	0.973	1.023	0.986	0.958	1.063	1.218	1.098	1.159	0.994	0.917	1.026	1.002	0.982	0.948	1.039	1.21	0.837	0.835	0.0176849	0.865	0.028377	1.012	0.81078	0.952	0.74334	0.975	0.52138	0.95	0.74594	0.888	0.3096
A0A0A0LEC9	colon cancer-associated Mic1-like protein [Medicago truncatula]	Csa_3G799630	81.341	0.983	1.018	0.976	0.978	0.961	1.009	0.998	0.988	1.113	0.943	0.998	1.074	1.18	1.026	0.922	0.973	1.073	0.995	0.961	0.38954	0.951	0.29788	1.013	0.7884	0.991	0.85816	1.061	0.49708	1.029	0.77208	0.981	0.72386
A0A0A0L319	DNA-directed RNA polymerase subunit beta OS=Cucumis sativus OX=3659 GN=Csa_4G651950	Csa_4G651950	135.54	0.963	1.06	1.072	0.984	1.004	1.005	1.199	0.963	0.832	1.003	1.003	0.984	0.872	0.88	0.851	1.118	1.152	1.314	1.034	0.71688	1	0.92712	0.966	0.3891	0.834	0.070161	0.87	0.00032291	0.726	0.0032992	1.197	0.182581
A0A0A0LR68	ubiquitin-like modifier-activating enzyme 5 [Cucumis sativus]	Csa_1G050490	46.799	0.978	1.013	0.975	1.177	0.987	1.002	0.926	0.959	1.092	1.05	1.007	1.028	0.95	1.032	1.028	1.032	1.119	1.031	0.996	0.98106	1.063	0.46492	1.04	0.084204	0.97	0.36452	0.951	0.4849	0.946	0.22024	1.069	0.29658
A0A0A0L5B9	"Lon protease homolog 2, peroxisomal OS=Cucumis sativus OX=3659 GN=Csa_3G016960"	Csa_3G016960	98.04	1.047			0.867			1.067			0.903			0.981			1.266			0.981		0.813		0.862		0.713		1.131		0.775		1.187
A0A0A0LSB6	Serine carboxypeptidase OS=Cucumis sativus OX=3659 GN=Csa_1G109330	Csa_1G109330	53.182		0.892			0.796			0.889			0.911			1.005			1.721		1.003		0.895		1.021		0.529		1.263		0.584		1.936
A0A0A0L744	transmembrane emp24 domain-containing protein p24delta3 [Cucumis sativus]	Csa_3G214030	24.118	0.696			0.728			1.293			0.775			1.94			0.764			0.538		0.563		1.114		1.014		2.665		2.539		0.591
A0A0A0L8Y0	"3-oxo-Delta(4,5)-steroid 5-beta-reductase [Cucumis sativus]"	Csa_3G610790	45.193	1.068	1.035	1.063	1.084	1.047	1.022	0.959	1.011	0.851	0.971	0.992	1.033	0.97	0.968	1.001	0.947	0.965	0.957	1.122	0.085617	1.118	0.102221	0.946	0.054724	1.044	0.085736	0.932	0.02574	1.024	0.118977	1.017	0.7413
A0A0A0L438	protein BIG GRAIN 1-like B [Cucumis melo]	Csa_4G646410	49.316
A0A0A0LPG6	Tubulin beta chain OS=Cucumis sativus OX=3659 GN=Csa_2G368830	Csa_2G368830	50.413	0.938	0.921	0.906	0.847	0.886	0.847	1.039	1.006	1.027	0.937	0.791	0.853	0.908	1.026	1.083	1.313	1.482	1.415	0.9	0.00157537	0.84	0.0005975	0.933	0.22778	0.613	0.00124433	1.169	0.046903	0.717	0.0060194	1.37	0.0010026
A0A0A0LDQ1	GPI inositol-deacylase isoform X2 [Cucumis sativus]	Csa_3G878790	122.16	0.948	0.99		1.061	0.952		1.275	1.149		0.883	1.012		0.965	0.969		1.01	1.034		0.8	0.058517	0.83	0.131796	0.978	0.76442	0.927	0.3769	0.961	0.60648	0.946	0.043544	0.843	0.086621
A0A0A0KT49	sphingoid long-chain bases kinase 1 [Cucumis sativus]	Csa_5G580670	84.83
A0A0A0KFA7	WD repeat domain-containing protein 83 [Cucumis sativus]	Csa_6G486680	33.087
A0A0A0LYE7	zinc finger protein ZPR1-like [Cucumis sativus]	Csa_1G707650	53.741	1.025	1.031	1.013	1.057	0.996	1.083	1.034	1.013	1.019	1.019	0.996	1.009	0.894	0.945	0.939	0.992	0.974	1.035	1.001	0.90764	1.023	0.43884	0.985	0.153063	1.008	0.70078	0.886	0.0164961	0.926	0.037176	0.979	0.31674
A0A0A0LMI8	superkiller viralicidic activity 2-like 2 [Cucumis sativus]	Csa_2G068682	41.728	1.253	1.036		0.879	0.837		0.787	0.782		1.116	1.266		0.851	0.855		1.064	1.265		1.459	0.158921	1.094	0.0687	1.041	0.74612	1.023	0.84182	0.994	0.84248	0.733	0.174639	1.484	0.138637
A0A0A0LLE2	MtN26 [Medicago truncatula]	Csa_2G011540	23.224	0.893	0.915	0.91	0.867	1.045	0.932	1.169	0.982	1.009	1.032	1.048	1.057	1.551	1.418	1.44	0.525	0.662	0.658	0.86	0.113916	0.9	0.24168	1.154	0.000143386	1.7	0.0197996	1.55	0.0019441	2.39	0.00041892	0.584	0.0044554
A0A0A0LGU0	ABC1 family protein [Arabidopsis lyrata subsp. lyrata]	Csa_3G888530	107.93	0.904	1.1	1.055	0.952	0.953	0.994	1.038	1.073	0.988	1.165	0.963	0.927	0.997	0.97	1.039	1.03	0.999	1.05	0.987	0.8167	0.935	0.075998	0.999	0.97648	0.992	0.86874	1.037	0.2154	0.976	0.38256	0.994	0.83802
A0A0A0LI53	AP-2 complex subunit mu [Cucumis melo]	Csa_3G902930	49.362	1.044	1.004	1.045	1.053	1.071	1.007	0.958	1.03	1.035	0.981	0.988	0.943	0.984	1.019	0.984	1.014	0.985	1.031	1.023	0.45538	1.036	0.31776	0.941	0.036978	0.961	0.113763	0.954	0.097477	0.986	0.46606	1.002	0.92722
A0A0A0KEP5	Adenylate kinase isoenzyme 6 homolog OS=Cucumis sativus OX=3659 GN=Csa_6G290850	Csa_6G290850	20.02
A0A0A0LQ80	probable pectinesterase/pectinesterase inhibitor 51 [Cucumis sativus]	Csa_2G302130	64.292	0.8	0.8	0.925	0.787	0.839	1.009	1.345	1.221	1.207	0.901	0.964	0.982	1.151	1.035	0.942	1.243	1.393	1.082	0.669	0.0024588	0.698	0.011416	1.128	0.09136	0.766	0.027779	1.187	0.139219	0.841	0.140737	0.985	0.82724
A0A0A0KWG6	probable serine/threonine-protein kinase At1g18390 isoform X1 [Cucumis sativus]	Csa_5G610360	73.366
A0A0A0KTP8	beta-catenin-like protein 1 [Cucumis sativus]	Csa_5G429980	60.158	1.042	1.06	1.019	1.193	1.114	0.959	0.908	0.972	1.068	0.948	1.13	1.164	1.021	0.881	1.102	0.863	0.826	0.694	1.059	0.28914	1.108	0.27618	1.039	0.62744	1.36	0.028942	0.92	0.41416	1.261	0.068415	0.808	0.057801
A0A0A0LDJ2	PAR1 protein [Medicago truncatula]	Csa_3G732680	19.764
A0A0A0LXN7	tubulin-folding cofactor E isoform X2 [Cucumis sativus]	Csa_1G650070	20.115	0.851	0.796	0.89	0.934	1.21	1.166	1.29	1.292	1.315	1.045	1.146	1.063	1.185	0.946	0.894	0.83	0.709	0.78	0.651	0.0002	0.849	0.171562	1.283	0.0044384	1.403	0.0032219	0.914	0.48278	1.304	0.05584	0.595	0.0077801
A0A0A0KS10	protein CREG1 [Cucumis sativus]	Csa_5G631550	23.734	0.883			0.971			1.162			1.116			1.044			0.93			0.76		0.836		1.264		1.2		1.075		1.123		0.8
A0A0A0LUK3	HNH endonuclease domain-containing family protein [Populus trichocarpa]	Csa_1G011480	23.367
A0A0A0KGU3	protein phosphatase [Arabidopsis thaliana]	Csa_6G363580	11.612
A0A0A0KH55	Purple acid phosphatase OS=Cucumis sativus OX=3659 GN=Csa_6G504630	Csa_6G504630	53.324
A0A0A0LEJ8	calcineurin B-like protein 1 [Cucumis sativus]	Csa_3G912380	24.452	0.989			0.969			1.129			1			1.084			0.9			0.876		0.858		1.011		1.111		1.119		1.204		0.797
A0A0A0K7P4	Serine/threonine-protein kinase TOR OS=Cucumis sativus OX=3659 GN=Csa_7G070760	Csa_7G070760	277.3		1.031	1.124		1.291	1.044		0.595	0.511		0.609	0.995		1.118	1		1.36	1.268	1.948	0.0166789	2.111	0.029436	0.744	0.32304	0.61	0.169439	0.907	0.51736	0.806	0.081261	2.376	0.0091953
A0A0A0KEN8	"Glutamyl-tRNA(Gln) amidotransferase subunit A, chloroplastic/mitochondrial OS=Cucumis sativus OX=3659 GN=GATA"	GATA	58.672	0.994	0.992	0.924	0.871	0.96	0.852	1.429	1.266	1.521	0.839	0.896	0.982	0.89	0.944	0.863	1.213	1.113	1.113	0.69	0.0033439	0.636	0.0022989	0.934	0.24538	0.79	0.0117365	1.005	0.90284	0.784	0.0033601	0.816	0.029805
A0A0A0LNE6	T-complex protein 1 subunit epsilon OS=Cucumis sativus OX=3659 GN=Csa_2G350200	Csa_2G350200	59.225	1.079	1.086	1.073	1.047	0.992	1.034	0.937	0.937	0.979	0.989	0.981	0.97	0.884	0.884	0.925	1.067	1.129	1.072	1.135	0.00108004	1.077	0.027539	0.908	0.000123997	0.9	0.0051032	0.876	0.00404	0.824	0.00120157	1.145	0.0043025
A0A0A0K9Z6	Cysteine synthase OS=Cucumis sativus OX=3659 GN=Csa_6G004600	Csa_6G004600	40.348	0.963	0.946	0.977	0.869	0.943	0.926	1.031	0.954	0.925	0.892	0.979	0.867	1.112	1.116	1.024	1.31	1.14	1.367	0.992	0.83818	0.941	0.2113	0.949	0.22748	0.717	0.0074241	1.188	0.0101204	0.852	0.06232	1.312	0.0133214
A0A0A0KKU5	187-kDa microtubule-associated protein AIR9 [Cucumis sativus]	Csa_6G525405	87.468	0.962	0.96	0.983	0.929	1.001	0.917	1.079	1.119	0.93	0.962	0.96	1.075	0.921	0.896	0.952	1.129	1.157	1.234	0.929	0.34032	0.91	0.21808	1.032	0.47786	0.851	0.024335	0.973	0.44698	0.787	0.00165999	1.125	0.126056
A0A0A0KN56	NAD(P)H dehydrogenase (quinone) FQR1 [Cucumis sativus]	Csa_6G516740	21.689	1.174	1.129	1.16	1.08	1.095	1.069	0.843	0.772	0.762	1.054	1.048	1.031	0.953	0.969	1.001	0.807	0.808	0.841	1.457	0.00036279	1.365	0.00065851	0.905	0.00167976	1.276	8.2965e-05	0.901	0.0028637	1.19	0.00092156	1.033	0.38618
A0A0A0L149	glutathione S-transferase U8 [Cucumis sativus]	Csa_4G303160	26.006	1.062	1.141	1.104	1.256	1.296	1.228	0.964	0.871	0.931	1.03	1.003	1.027	0.868	0.823	0.909	0.776	0.788	0.799	1.196	0.0078357	1.367	0.00074034	0.925	0.02598	1.295	2.3341e-05	0.688	0.00033521	1.1	0.033904	0.854	0.0071592
A0A0A0KLK6	60S ribosomal protein L35 [Cucumis sativus]	Csa_5G178720	14.206	1.027			0.939			1.403			0.866			0.947			0.984			0.732		0.669		0.843		0.88		1.009		0.962		0.701
A0A0A0LG93	Terpene cyclase/mutase family member OS=Cucumis sativus OX=3659 GN=Csa_2G013830	Csa_2G013830	78.896	0.87	0.882	0.851	0.946	0.934	0.964	0.985	0.786	0.914	0.941	1.041	0.945	1.275	1.312	1.231	1.09	1.079	1.2	0.969	0.72874	1.059	0.45376	1.124	0.028222	0.869	0.040983	1.342	0.000139615	1.133	0.030898	1.255	0.036635
A0A0A0LMK5	embryo defective 1793 family protein [Populus trichocarpa]	Csa_2G346590	18.627			0.941			0.949			0.985			1.103			0.993			1.116	0.955		0.963		1.172		0.988		1.046		0.89		1.133
A0A0A0LIZ3	universal stress protein A-like protein isoform X1 [Cucumis sativus]	Csa_2G033930	20.3	0.858	0.873	0.872	0.792	0.806	0.754	1.235	1.138	1.173	1.03	1.02	1.052	1.583	1.495	1.595	0.597	0.663	0.547	0.734	0.00022474	0.663	0.000195534	1.192	8.0557e-05	1.717	0.00064312	1.987	1.8896e-05	2.586	8.3678e-05	0.51	0.00036196
A0A0A0L9K7	Flavin-containing monooxygenase OS=Cucumis sativus OX=3659 GN=Csa_3G133910	Csa_3G133910	47.748			1.183			1.123			0.75			1.169			0.985			0.647	1.577		1.497		0.988		1.807		0.877		1.522		0.863
A0A0A0KKX3	tryptophan RNA-binding attenuator-like protein [Medicago truncatula]	Csa_5G165180	30.544	1.014	1.047	0.966	1.029	1.052	1.07	0.985	0.956	0.972	1.032	1.005	1.031	1.037	0.962	1.033	0.928	1.005	0.969	1.039	0.20322	1.082	0.0052816	1.014	0.60672	1.057	0.08498	0.962	0.22108	1.045	0.26224	0.996	0.8716
A0A0A0K401	CD2 antigen cytoplasmic tail-binding protein 2 homolog [Cucumis sativus]	Csa_7G062800	46.182	1.076	1		1.027	1.053		1.017	1.252		1.076	1.022		0.936	0.929		0.872	0.829		0.915	0.5248	0.917	0.51706	1.011	0.83062	1.233	0.028341	0.897	0.0140241	1.096	0.068796	0.75	0.118063
A0A0A0LGF9	WAT1-related protein OS=Cucumis sativus OX=3659 GN=Csa_3G865390	Csa_3G865390	42.527
A0A0A0LW51	Histone H2A OS=Cucumis sativus OX=3659 GN=Csa_1G572950	Csa_1G572950	14.76	0.999		1.09	1.087		1.03	0.831		0.902	0.943		0.979	1.087		0.889	1.07		1.147	1.205	0.089175	1.222	0.054897	0.92	0.22402	0.867	0.06902	0.933	0.55274	0.891	0.37794	1.279	0.044375
A0A0A0L268	agenet domain-containing family protein [Populus trichocarpa]	Csa_3G019930	232.3	0.951	0.902	0.924	0.903	0.808	0.837	0.981	0.978	1.036	1.058	1.006	1.058	1.077	1.033	1.097	1.122	1.254	1.142	0.927	0.035456	0.851	0.0126433	1.124	0.0067354	0.887	0.036664	1.259	0.0034649	0.912	0.077557	1.175	0.0151206
A0A0A0L2J5	mRNA-capping enzyme isoform X2 [Cucumis sativus]	Csa_4G307930	80.544	1.055		1.031	0.997		1.085	1.045		1.048	1.039		0.915	0.952		0.958	0.95		1.027	0.997	0.7961	0.995	0.90794	0.937	0.40664	0.988	0.87798	0.917	0.181844	0.966	0.47926	0.945	0.37796
A0A0A0L140	Acyl-CoA-binding protein OS=Cucumis sativus OX=3659 GN=Csa_3G004510	Csa_3G004510	10.005	0.994	1.034	1.014	0.879	0.904	0.889	1.107	1.089	1.063	1.16	1.221	1.224	1.026	1.072	0.979	0.956	0.768	0.846	0.933	0.0136416	0.82	0.00015852	1.185	0.00124489	1.403	0.0064961	1.152	0.0068813	1.197	0.05552	0.789	0.020016
A0A0A0KJ40	"60S ribosomal protein L6, mitochondrial [Cucumis sativus]"	Csa_6G502670	11.54	0.991	0.97	1.033	1.083	1.06	1.048	0.891	0.964	1.048	1.032	1.016	0.945	0.948	0.985	0.953	1.081	1.062	1.044	1.031	0.55136	1.099	0.113324	1	0.9835	0.939	0.09344	0.904	0.0028238	0.906	0.0031598	1.098	0.117278
A0A0A0KEB4	"late embryogenesis abundant protein, putative [Medicago truncatula]"	Csa_6G052810	18.525
A0A0A0KLG0	protein IN2-1 homolog B [Cucumis sativus]	Csa_5G177050	33.81			0.379			1.118			2.543			0.828			1.274			0.34	0.149		0.44		2.185		2.435		1.14		3.747		0.134
A0A0A0LAZ8	protease Do-like 7 [Ricinus communis]	Csa_3G346890	68.555	1.1	1	0.934	0.971	1.053	1.184	1.129	0.951	1.094	0.887	1.026	1.069	0.866	0.841	0.85	1.15	1.208	0.938	0.956	0.56332	1.011	0.90368	0.983	0.81768	0.905	0.36732	0.797	0.061583	0.776	0.086077	1.038	0.73064
A0A0A0KII2	peptidyl-prolyl cis-trans isomerase CYP65 [Cucumis sativus]	Csa_6G495630	65.019
A0A0A0KUW9	glycine-rich RNA-binding protein RZ1C-like [Cucumis sativus]	Csa_5G622570	27.476	0.939	0.869	0.987	0.894	0.924	0.937	1.001	1.27	1.134	0.975	0.977	0.947	0.951	0.88	0.987	1.356	1.311	1.138	0.821	0.067818	0.809	0.041721	1.037	0.38054	0.762	0.007881	1.023	0.58528	0.741	0.0092625	1.117	0.26502
A0A0A0LL54	60S ribosomal protein L13a-4 [Cucumis melo]	Csa_2G138710	23.598	1	1.02		0.889	0.816		1.207	1.258		0.916	1.017		0.97	0.83		1.178	1.246		0.819	0.013039	0.692	0.0161963	0.957	0.48402	0.797	0.061902	1.056	0.61726	0.743	0.068382	0.983	0.67486
A0A0A0KUQ7	apoptosis-inducing factor 2-like [Cucumis sativus]	Csa_5G613500	39.866	0.884	0.851	0.868	0.89	0.829	0.851	1.388	1.338	1.243	0.946	0.941	0.958	1.324	1.346	1.29	0.835	0.839	0.802	0.656	0.00025591	0.648	0.00035642	1.093	0.00187939	1.149	0.00080163	1.541	5.849e-05	1.599	1.78017e-05	0.624	0.000182773
A0A0A0L5I7	Pepsin A OS=Cucumis sativus OX=3659 GN=Csa_3G020060	Csa_3G020060	52.196
A0A0A0KPQ1	"triacylglycerol lipase, putative [Medicago truncatula]"	Csa_5G077740	46.566	1.063			1.023			1.117			1.007			1.027			0.783			0.952		0.916		0.947		1.286		1.004		1.312		0.701
A0A0A0M2K8	callose synthase 9 [Cucumis sativus]	Csa_1G604850	85.847	1.095	1.012	1.014	1.034	1.028	1.133	0.995	0.996	1.012	1.031	1.078	1.063	1.013	1.038	0.872	0.816	0.863	0.936	1.039	0.22634	1.064	0.128998	1.016	0.59644	1.213	0.009757	0.915	0.22214	1.118	0.178377	0.871	0.07358
A0A0A0LUY0	40S ribosomal protein S7 OS=Cucumis sativus OX=3659 GN=Csa_1G024170	Csa_1G024170	22.012	1.03	1.04	1.051	0.993	0.944	1.011	0.988	1.087	1.035	1.05	1.025	0.981	0.942	0.94	0.893	1.11	1.055	1.161	1.004	0.88724	0.948	0.196904	0.979	0.36016	0.919	0.068639	0.941	0.088659	0.834	0.0052434	1.069	0.16066
A0A0A0LX00	inter-alpha-trypsin inhibitor heavy chain H4 [Cucumis sativus]	Csa_1G597110	83.718			0.991			1.042			1.205			0.962			1.044			0.835	0.822		0.865		0.971		1.152		1.002		1.25		0.693
A0A0A0LHK1	isopentenyl-diphosphate Delta-isomerase I-like [Cucumis sativus]	Csa_2G074290	32.466	0.963	1.005	0.892	1.025	0.917	0.905	1.064	1.062	1.036	0.988	0.929	0.939	0.974	1.017	0.979	1.123	1.156	1.213	0.904	0.047581	0.9	0.057961	0.999	0.98958	0.818	0.0024042	1.043	0.3547	0.851	0.0035568	1.104	0.014778
A0A0A0KQ48	importin subunit beta-1 [Cucumis sativus]	Csa_5G139290	96.498	1.016			1.011			1.009			1.009			0.941			1.065			1.007		1.002		0.993		0.947		0.931		0.884		1.056
A0A0A0LRP3	"sulfite exporter TauE/SafE family protein, putative [Medicago truncatula]"	Csa_1G065410	49.341
A0A0A0L3D4	serine/threonine-protein kinase nak1 isoform X1 [Cucumis sativus]	Csa_4G630560	76.729	0.93	1.048	0.923	0.952	0.972	0.932	1.205	1.064	1.116	0.987	1.084	1.019	1.062	0.967	1.13	0.991	0.906	0.985	0.857	0.047758	0.844	0.0115578	1.065	0.26514	1.072	0.155561	1.106	0.102397	1.096	0.167181	0.851	0.025862
A0A0A0LSU8	E3 ubiquitin-protein ligase ATL59 [Morus notabilis]	Csa_2G401460	19.88	1.083			1.126			0.862			1.039			1.001			0.838			1.256		1.306		0.959		1.24		0.889		1.195		0.972
A0A0A0KLD8	U1 small nuclear ribonucleoprotein A isoform X1 [Cucumis sativus]	Csa_6G491040	34.804
A0A0A0L1F8	FK506-binding protein 5 [Cucumis sativus]	Csa_4G572340	72.128
A0A0A0KJG7	Peroxidase OS=Cucumis sativus OX=3659 GN=Csa_6G507230	Csa_6G507230	34.499			0.951			1.011			0.938			0.949			1.17			1.035	1.014		1.078		0.998		0.917		1.157		1.13		1.103
A0A0A0KB71	paladin [Cucumis sativus]	Csa_6G001780	141.12		0.907	0.959		1.005	1.001		1.312	1.148		0.996	1.036		1.065	1.014		0.842	0.932	0.759	0.062964	0.815	0.2035	1.089	0.129358	1.145	0.128484	1.036	0.28656	1.172	0.105422	0.721	0.060282
A0A0A0LHE4	integral membrane metal-binding family protein (DUF2296) [Arabidopsis thaliana]	Csa_3G881650	44.649	1.057	0.882	1.026	0.991	0.955	0.999	0.903	0.98	0.92	0.961	0.918	1.01	0.857	0.899	0.9	1.32	1.566	1.136	1.058	0.43006	1.051	0.153884	0.974	0.72424	0.718	0.028864	0.902	0.0082979	0.66	0.0124447	1.435	0.021223
A0A0A0L2E3	calcium-dependent protein kinase-like [Cucumis sativus]	Csa_3G077600	58.602	1.007	1.007	0.994	0.962	0.937	0.937	0.991	0.89	0.934	1.024	1.027	1.008	1.079	1.082	1.078	0.979	1.033	1.04	1.069	0.165342	1.007	0.80938	1.017	0.081061	1.002	0.90198	1.142	0.0043997	1.061	0.089021	1.084	0.089461
A0A0A0LIM9	Mitochondrial Rho GTPase OS=Cucumis sativus OX=3659 GN=Csa_2G021700	Csa_2G021700	72.187	1.014	0.997	1.015	1.057	1.064	1.065	0.951	0.954	0.971	1.007	1.016	0.988	0.946	0.912	0.926	1.023	1.014	0.953	1.052	0.0042755	1.108	0.000119927	0.995	0.64576	1.007	0.77042	0.874	0.00024121	0.931	0.045243	1.04	0.17336
A0A0A0KA52	"glutaredoxin-C5, chloroplastic-like [Cucumis sativus]"	Csa_6G087860	21.349
A0A0A0K4K7	40S ribosomal protein S4 OS=Cucumis sativus OX=3659 GN=Csa_7G282410	Csa_7G282410	29.789	0.927	1.034	0.932	0.929	0.991	0.969	1.018	0.973	1.127	0.983	1.011	0.934	1.144	0.894	0.98	1.102	1.148	1.212	0.928	0.25638	0.927	0.189963	1.012	0.77854	0.846	0.0096975	1.045	0.6294	0.872	0.139702	1.11	0.108903
A0A0A0LXG3	"phytochromobilin:ferredoxin oxidoreductase, chloroplastic [Cucumis sativus]"	Csa_1G616870	37.279
A0A0A0KND7	transmembrane emp24 domain-containing protein p24delta9 [Cucumis sativus]	Csa_5G468430	9.9547
A0A0A0K899	cytochrome b5 domain-containing protein RLF [Cucumis sativus]	Csa_7G426500	35.434		0.958			0.881			1.147			0.981			1.031			1.144		0.835		0.768		1.024		0.858		1.17		0.901		0.997
A0A0A0KY38	Mitochondrial fission 1 protein OS=Cucumis sativus OX=3659 GN=Csa_4G353620	Csa_4G353620	18.407			0.958			1.15			0.993			1.056			1.005			0.857	0.965		1.158		1.102		1.232		0.874		1.173		0.863
A0A0A0L2H2	"pyruvate dehydrogenase (acetyl-transferring) kinase, mitochondrial [Cucumis sativus]"	Csa_4G304770	41.746	1.004	1.038	0.986	0.934	1.032	1.044	1.25	1.199	1.286	0.975	0.984	0.988	1.077	0.981	0.979	0.857	0.83	0.817	0.811	0.00115921	0.806	0.0060386	0.973	0.158725	1.177	0.00036267	1.009	0.85588	1.213	0.0050751	0.67	8.2876e-05
A0A0A0L9H4	glucose and ribitol dehydrogenase homolog 1-like [Cucumis sativus]	Csa_3G176290	33.773		1.126			0.969			0.968			0.996			0.845			1.148		1.163		1.001		0.885		0.868		0.872		0.736		1.186
A0A0A0M0L4	bark storage protein A [Cucumis sativus]	Csa_1G696520	38.434	1.035	0.985	0.821	1.083	1.151	1.172	1.345	1.171	1.697	1.09	1.129	1.026	0.783	0.878	0.787	0.732	0.734	0.717	0.674	0.040058	0.808	0.14346	1.142	0.144745	1.486	0.000162417	0.719	0.00171919	1.121	0.041005	0.518	0.027096
A0A0A0KAR9	"malate dehydrogenase, chloroplastic-like [Cucumis sativus]"	Csa_7G394650	53.282	0.959	0.881	0.876	0.906	0.863	0.753	1.232	1.21	1.2	1.057	0.998	1.01	1.017	1.024	1.11	1.057	1.217	1.134	0.746	0.00062445	0.692	0.022023	1.128	0.023561	0.899	0.07728	1.249	0.022304	0.925	0.191883	0.936	0.176021
A0A0A0LJF4	heat shock 70 kDa protein [Cucumis sativus]	Csa_2G070310	71.279	1.234	1.26	1.285	1.231	1.267	1.274	0.933	0.917	0.826	0.992	1.011	1.046	0.967	0.914	0.931	0.452	0.483	0.377	1.412	0.00095989	1.41	0.00095599	0.807	0.00038015	2.324	0.00036009	0.745	0.00011899	2.143	0.00053907	0.49	0.00100039
A0A0A0LVV1	serine/threonine-protein kinase EDR1 isoform X1 [Cucumis sativus]	Csa_1G042730	110.35	0.973	0.869		0.88	0.899		1.236	1.095		0.906	0.873		1.06	1.152		1.107	1.293		0.79	0.104883	0.763	0.048676	0.966	0.63122	0.741	0.06544	1.243	0.037022	0.922	0.46246	1.03	0.80296
A0A0A0KMP1	RanBP1 domain protein [Medicago truncatula]	Csa_5G155600	38.34		1.073			0.882			0.776			1.289			0.854			1.123		1.383		1.137		1.201		1.148		0.968		0.76		1.447
A0A0A0K7T4	BTB/POZ domain-containing protein [Morus notabilis]	Csa_6G013920	9.2435	1.046			0.99			1.161			1.116			1.15			0.516			0.901		0.853		1.067		2.163		1.162		2.229		0.444
A0A0A0LRN9	"protein DCL, chloroplastic [Cucumis sativus]"	Csa_1G009730	25.771		1.119	0.943		0.97	0.899		1.131	1.047		0.944	0.959		0.917	0.976		0.986	1.246	0.947	0.60168	0.858	0.105819	0.923	0.46664	0.853	0.32278	1.013	0.81626	0.848	0.32102	1.025	0.89496
A0A0A0M1Q3	mediator-associated protein 1 [Cucumis sativus]	Csa_1G574830	45.144
A0A0A0KBH8	ras-related protein Rab2BV [Cucumis sativus]	Csa_6G008830	24.041
A0A0A0KGH0	putative formamidase C869.04 isoform X2 [Cucumis sativus]	Csa_6G495030	49.906	1.12	0.967	0.921	1.151	1.16	1.031	0.979	1.204	1.355	0.991	0.994	1.065	1.032	1.045	1.022	0.663	0.666	0.716	0.85	0.2328	0.945	0.65356	1.014	0.80374	1.491	0.00030417	0.927	0.12736	1.515	8.2737e-05	0.578	0.0053372
A0A0A0K8F7	LOW QUALITY PROTEIN: callose synthase 1 [Cucumis sativus]	Csa_7G429550	225.25	0.933	1.001	1.137	1.031	1.015	0.74	1.448	1.015	0.987	1.007	1.063	1.16	0.964	1.054	1.059	0.753	0.733	0.943	0.89	0.48792	0.808	0.27104	1.052	0.5036	1.33	0.032124	1.104	0.38406	1.267	0.047304	0.704	0.0807
A0A0A0LI98	protein SIEVE ELEMENT OCCLUSION B-like [Cucumis melo]	Csa_2G193340	65.661	1.089	1.246	1.079	1.071	0.6	1.07	1.173	1.558	0.797	0.693	1.089	1.096	0.996	1.157	1.045	1.085	0.406	0.855	0.968	0.99354	0.777	0.41252	0.843	0.29658	1.227	0.47464	1.167	0.39882	1.363	0.32484	0.665	0.2719
A0A0A0KHR8	ATP-dependent zinc metalloprotease FtsH [Cucumis sativus]	Csa_6G483400	81.805	1.056		0.98	0.974		0.951	1.148		0.901	1.006		1.095	0.918		0.963	0.972		1.179	0.994	0.99856	0.939	0.69476	1.032	0.63596	0.977	0.86858	0.977	0.4749	0.874	0.3219	1.05	0.7722
A0A0A0K4E7	protein winged eye-like [Cucumis sativus]	Csa_7G004100	24.827	1.046	1.021	1.033	1.167	0.833	0.965	0.898	0.881	0.869	1.057	1.046	1.224	0.883	1.145	0.951	0.928	1.122	0.956	1.171	0.000180968	1.12	0.40152	1.073	0.31494	1.107	0.25842	1.005	0.95054	0.991	0.91112	1.135	0.10774
A0A0A0LFB0	"NADH dehydrogenase [ubiquinone] flavoprotein 1, mitochondrial OS=Cucumis sativus OX=3659 GN=Csa_3G815460"	Csa_3G815460	53.456	1.012	1.028	0.976	1.03	1.023	1.03	0.861	0.9	0.898	0.952	0.916	0.933	1.044	1.024	1.065	1.113	1.139	1.137	1.134	0.0039375	1.159	0.0095586	0.929	0.017678	0.826	0.000140463	1.016	0.23938	0.924	0.0043828	1.275	0.000117919
A0A0A0LRC6	Protein-L-isoaspartate O-methyltransferase OS=Cucumis sativus OX=3659 GN=Csa_1G002880	Csa_1G002880	33.841	0.996	0.98	0.987	0.946	1.011	0.949	1.204	1.026	0.969	1.061	1.093	1.04	1.089	1.082	1.187	0.842	0.717	0.781	0.926	0.38228	0.908	0.24928	1.078	0.0078589	1.365	0.0029961	1.156	0.0174153	1.435	0.0027813	0.731	0.0177156
A0A0A0LR82	meiotically up-regulated gene 184 protein-like [Juglans regia]	Csa_1G001510	94.259
A0A0A0LP15	"ADP,ATP carrier protein 1, mitochondrial [Cucumis sativus]"	Csa_2G356660	42.478	1.069	1.057	1.05	1.112	1.145	1.123	0.904	0.867	0.927	1.032	1.054	1.041	0.972	0.95	0.973	0.87	0.875	0.861	1.177	0.00126429	1.253	0.00045551	0.985	0.125557	1.2	1.95942e-05	0.857	0.000181265	1.111	0.000322	0.966	0.162415
A0A0A0KQF0	Chloroplast small heat shock protein class I OS=Cucumis sativus OX=3659 GN=Csa_5G198120	Csa_5G198120	17.857	1.523	1.438	1.479	1.904	1.748	1.779	0.483	0.46	0.572	0.775	0.961	0.813	0.71	0.742	0.694	0.148	0.251	0.304	2.931	9.6231e-05	3.585	5.7762e-05	0.574	0.00114311	3.626	0.0041221	0.395	4.543e-06	3.053	0.033056	0.464	0.023082
A0A0A0LVN2	Phloem protein OS=Cucumis sativus OX=3659 GN=Csa_1G542510	Csa_1G542510	26.059	1.166	1.129	1.14	1.152	1.167	1.188	0.801	0.758	0.789	1.192	1.208	1.21	1.144	1.143	1.121	0.338	0.343	0.3	1.463	3.8452e-05	1.494	2.4005e-05	1.051	0.0095552	3.68	0.00106421	0.972	0.061761	3.474	0.00118149	0.418	4.1614e-05
A0A0A0K8Q8	Expansin OS=Cucumis sativus OX=3659 GN=Csa_6G014540	Csa_6G014540	26.205			0.94			0.94			0.978			1.108			1.114			0.976	0.961		0.961		1.179		1.135		1.185		1.141		0.998
A0A0A0LI22	nuclear pore complex protein GP210 [Cucumis sativus]	Csa_3G839840	216.5	1.047	1.052		1.092	1.169		1.12	1.097		0.983	1.096		0.989	0.917		0.756	0.736		0.947	0.035918	1.02	0.645	0.99	0.85798	1.393	0.027581	0.843	0.078339	1.277	0.025904	0.673	0.00182334
A0A0A0KNV4	carbohydrate binding domain-containing protein precursor [Solanum lycopersicum]	Csa_6G523330	43.161		0.952			0.909			1.657			0.824			0.859			1.08		0.575		0.549		0.866		0.763		0.945		0.795		0.652
A0A0A0KGF5	serine/threonine-protein phosphatase 6 regulatory subunit 3 isoform X1 [Cucumis sativus]	Csa_6G141380	94.403	0.992	1.034	0.98	1	0.983	0.987	1.087	1.057	1.059	1.066	1.017	1.03	1.029	1.071	1.024	0.907	0.842	0.839	0.938	0.026618	0.927	0.00191983	1.036	0.178041	1.203	0.0031005	1.052	0.029105	1.207	0.0029205	0.808	0.00136476
A0A0A0LSP6	glutathione S-transferase U9-like [Cucumis sativus]	Csa_1G033140	27.113
A0A0A0K7U5	"histidinol-phosphate aminotransferase, chloroplastic isoform X1 [Cucumis sativus]"	Csa_7G282400	45.757	0.981	0.978	0.91	0.954	0.96	0.9	0.947	0.999	1.343	1.046	1.032	0.978	0.99	0.933	1.112	1.152	1.082	0.972	0.872	0.32436	0.856	0.26206	1.065	0.118984	0.953	0.4408	1.079	0.25678	0.947	0.4845	0.975	0.90086
A0A0A0KAX5	Poly [ADP-ribose] polymerase OS=Cucumis sativus OX=3659 GN=Csa_7G397590	Csa_7G397590	75.057			0.832			0.885			1.613			0.794			0.963			1.244	0.516		0.549		0.954		0.638		1.088		0.774		0.771
A0A0A0KY03	patellin-3-like [Cucumis sativus]	Csa_5G652260	67.196	0.998	0.974	1.011	0.99	1.013	1.008	0.95	0.966	0.964	1.049	1.042	1.036	1.176	1.193	1.129	0.821	0.873	0.822	1.036	0.044563	1.045	0.0070379	1.048	0.0147806	1.243	0.00045591	1.162	0.0011225	1.39	0.00022391	0.874	0.0029394
A0A0A0K817	exocyst complex component SEC5A isoform X1 [Cucumis sativus]	Csa_7G305370	97.837	1.091	1.089	1.029	0.88	1.067	1.024	1.08	1.114	1.152	1.172	1.063	1.027	0.994	1.062	1.05	0.789	0.666	0.733	0.959	0.193085	0.888	0.118441	1.017	0.74748	1.491	0.0031557	1.045	0.4875	1.42	0.002683	0.654	0.00124181
A0A0A0L4L4	armadillo repeat-containing protein LFR [Cucumis sativus]	Csa_3G144150	50.094	1.027			1.062			0.858			1.013			1.125			0.893			1.197		1.238		0.986		1.134		1.059		1.26		1.041
A0A0A0KVR4	probable prefoldin subunit 2 [Cucumis sativus]	Csa_5G638310	16.502	0.992	0.974	0.988	0.994	0.976	1.084	1.093	1.201	1.144	1	0.938	0.989	0.958	0.948	0.879	1.07	1.075	0.94	0.859	0.0055437	0.888	0.048397	0.991	0.66616	0.949	0.34928	0.912	0.095175	0.903	0.121897	0.897	0.101619
A0A0A0KMU2	IST1 homolog [Cucumis sativus]	Csa_5G367190	35.45	0.82	0.939	0.913	1.027	0.969	0.917	1.38	1.126	1.318	0.983	1.042	1.082	0.921	0.994	1.012	0.959	0.967	0.906	0.699	0.0086028	0.762	0.018083	1.163	0.03824	1.097	0.056	1.005	0.91366	1.034	0.4095	0.741	0.010217
A0A0A0LZN7	alpha-aminoadipic semialdehyde synthase isoform X1 [Cucumis sativus]	Csa_1G598330	115.92	1.082	1.038	0.983	1.045	1.026	1.166	0.956	1.119	0.861	1.101	1.155	1.193	0.913	0.888	0.896	0.89	0.804	0.875	1.057	0.49772	1.103	0.30196	1.112	0.043197	1.343	0.00165885	0.833	0.011339	1.05	0.20186	0.875	0.193425
A0A0A0KXI3	"Chlorophyll a-b binding protein, chloroplastic OS=Cucumis sativus OX=3659 GN=Csa_4G308550"	Csa_4G308550	31.092		0.84			1.027			1.208			1.221			0.994			0.804		0.695		0.85		1.454		1.519		0.968		1.236		0.666
A0A0A0M0B2	kelch repeat-containing protein At3g27220-like [Cucumis sativus]	Csa_1G666980	47.147	1.018			1.004			1.123			1.048			1.057			0.784			0.907		0.894		1.029		1.337		1.053		1.348		0.698
A0A0A0L244	"diaminopimelate epimerase, chloroplastic [Cucumis sativus]"	Csa_4G293310	39.166	0.946	0.962	0.966	0.875	0.925	0.899	1.132	1.153	1.06	1.034	1.03	1.044	0.979	0.956	0.987	1.12	1.059	1.128	0.859	0.0045564	0.807	0.0020769	1.081	0.00048406	0.94	0.038797	1.083	0.0130768	0.884	0.0050629	0.989	0.74758
A0A0A0KRW4	glutamate 5-kinase isoform X1 [Cucumis melo]	Csa_5G468450	20.077
A0A0A0KNV5	serine/arginine-rich SC35-like splicing factor SCL30 [Cucumis sativus]	Csa_5G181460	32.187		1.15	1.073		0.891	1.066		1.131	0.876		0.859	0.997		0.999	1.02		1.052	0.96	1.108	0.4942	0.975	0.90482	0.835	0.156301	0.922	0.44526	1.032	0.73452	1.003	0.93286	1.002	0.95014
A0A0A0KSW3	"triose phosphate/phosphate translocator, chloroplastic [Cucumis sativus]"	Csa_5G606650	45.95
A0A0A0KMA5	Protein MYG1 OS=Cucumis sativus OX=3659 GN=Csa_5G148600	Csa_5G148600	41.791	0.95	0.956	0.986	1.011	1.014	0.996	1.007	0.991	1.059	1.044	1.009	1.027	0.981	0.979	0.983	0.978	0.982	0.986	0.946	0.074822	0.988	0.60968	1.065	0.0141004	1.045	0.011824	0.974	0.0099434	0.999	0.71926	0.964	0.21078
A0A0A0LS81	Aspartate aminotransferase OS=Cucumis sativus OX=3659 GN=Csa_1G096620	Csa_1G096620	47.888	0.96	0.969	1.002	1.007	1.019	1	1.015	0.976	0.949	0.948	0.951	0.933	1.097	1.083	1.064	1.044	1.022	1.079	0.997	0.90892	1.029	0.22312	0.966	0.074643	0.9	0.0034354	1.072	0.0026217	1.031	0.160236	1.07	0.054544
A0A0A0L7A6	mitochondrial adenine nucleotide transporter ADNT1 [Cucumis sativus]	Csa_3G120460	38.571	0.985	0.929	0.929	0.977	0.971	0.942	1.017	1.15	1.105	0.886	0.873	0.913	0.789	0.851	0.845	1.398	1.36	1.42	0.869	0.027397	0.883	0.031576	0.94	0.058444	0.64	1.82387e-05	0.86	0.0047202	0.595	4.2138e-05	1.277	0.0030553
A0A0A0KBX5	LOW QUALITY PROTEIN: probable serine/threonine-protein kinase WNK4 [Cucumis sativus]	Csa_6G212860	72.906
A0A0A0LR04	pachytene checkpoint protein 2 homolog [Cucumis sativus]	Csa_1G046890	50.292		0.999			1.26			0.982			0.984			0.89			0.894		1.017		1.283		0.985		1.101		0.706		0.996		0.91
A0A0A0L4V2	WEB family protein At5g55860 [Cucumis sativus]	Csa_3G047900	72.89	0.981	1.007	0.966	0.936	0.905	0.91	0.954	1.069	1.029	1.077	1.039	1.099	1.069	1.053	1.086	1.041	0.919	0.938	0.968	0.42366	0.901	0.042599	1.088	0.0143583	1.109	0.066441	1.166	0.00036056	1.107	0.059939	0.95	0.36474
A0A0A0KUC2	pre-rRNA-processing protein ESF2 [Cucumis sativus]	Csa_5G517890	43.799	1.139	1.073	1.164	1.148	1.165	1.191	0.63	0.699	0.597	1.115	1.023	1.078	1.35	1.34	1.275	0.39	0.54	0.474	1.753	0.0004214	1.819	0.00022281	0.953	0.23656	2.291	0.00102211	1.132	0.0041033	2.824	0.0004029	0.729	0.037441
A0A0A0LPZ7	serine/threonine-protein kinase SRK2I isoform X2 [Cucumis sativus]	Csa_2G286490	41.074			1.006			1.02			1.025			1.049			1.071			0.858	0.981		0.995		1.043		1.223		1.05		1.248		0.837
A0A0A0K6W4	cysteine-rich repeat secretory protein 38-like [Cucumis sativus]	Csa_7G044860	27.364	0.945	0.828	0.589	0.822	0.89	1.333	1.222	1.284	1.49	0.706	0.874	0.852	1.136	1.117	0.873	1.415	1.18	1.152	0.591	0.024018	0.762	0.144681	1.03	0.79252	0.649	0.0098563	1.027	0.81724	0.834	0.160841	0.938	0.50144
A0A0A0LK70	cysteine-rich receptor-like protein kinase 2 isoform X1 [Cucumis sativus]	Csa_2G348960	55.195
A0A0A0K9T3	CLIP-associated protein isoform X1 [Cucumis sativus]	Csa_7G330400	160.33	0.91	0.89	0.909	0.902	0.87	0.952	1.089	1.104	1.067	0.925	0.848	0.862	1.039	0.965	0.901	1.458	1.431	1.357	0.831	0.000116145	0.836	0.0029953	0.973	0.36266	0.621	0.000156887	1.066	0.2639	0.684	0.00120211	1.302	0.00036432
A0A0A0KXT7	PAP/OAS1 substrate-binding domain superfamily [Arabidopsis thaliana]	Csa_4G332120	98.425	1.021			0.983			1.033			1.064			0.988			0.956			0.988		0.952		1.042		1.113		1.005		1.033		0.925
A0A0A0KP82	PRA1 family protein OS=Cucumis sativus OX=3659 GN=Csa_5G218210	Csa_5G218210	23.189
A0A0A0K1J3	ubiquitin domain-containing protein DSK2a-like isoform X2 [Cucumis sativus]	Csa_7G024070	58.254	1.054	0.996	0.895	0.87	0.965	0.89	1.096	0.997	0.984	0.968	1.05	1.001	1.028	1.008	1.101	0.996	1.08	1.143	0.957	0.48678	0.886	0.058721	1.025	0.6455	0.938	0.2453	1.151	0.026858	0.975	0.63136	1.046	0.442
A0A0A0LP58	putative exosome complex component rrp40 [Cucumis sativus]	Csa_1G004950	26.029	0.876	0.975	1.164	1.014	0.999	1.036	0.996	1.105	0.929	1.03	0.957	0.931	0.926	0.886	0.913	1.043	1.111	1.035	0.995	0.92788	1.006	0.87414	0.968	0.77734	0.915	0.076576	0.894	0.0025763	0.854	0.0037771	1.052	0.38964
A0A0A0KUL3	CDP-diacylglycerol--serine O-phosphatidyltransferase 1-like isoform X1 [Cucumis sativus]	Csa_5G611040	53.156
A0A0A0LIC8	pathogenesis-related protein PR-4 [Cucumis sativus]	Csa_2G010390	15.771		1.336			0.894			1.236			0.993			0.972			0.526		1.081		0.723		0.743		1.888		1.087		1.848		0.426
A0A0A0LSV3	mitochondrial import receptor subunit TOM5 homolog [Cucumis melo]	Csa_1G039240	7.6848	0.958		0.934	1.098		1.197	0.993		1.006	1.084		1.188	0.884		0.807	1.037		0.897	0.946	0.060942	1.148	0.088083	1.201	0.0619	1.175	0.198379	0.737	0.039704	0.874	0.26144	0.967	0.67272
A0A0A0LLY0	nuclear pore complex protein NUP85 [Cucumis sativus]	Csa_2G373560	81.168	1.081	1.031	0.971	0.977	1.012	1.02	0.958	0.966	1.193	1.082	1.154	1.055	0.886	0.946	0.981	0.976	0.96	0.866	0.989	0.93622	0.965	0.70056	1.067	0.184801	1.175	0.024578	0.935	0.105176	1.004	0.93086	0.899	0.27352
A0A0A0LFT2	probable linoleate 9S-lipoxygenase 5 [Cucumis sativus]	Csa_2G023870	17.739	0.906	0.918	0.842	0.99	0.91	1.115	1.145	1.249	1.071	0.877	0.856	0.836	0.985	1.052	0.956	1.275	1.258	1.357	0.769	0.0074012	0.87	0.129639	0.964	0.29334	0.66	0.000103453	0.993	0.94684	0.769	0.0020178	1.123	0.080196
A0A0A0LBN7	"prolycopene isomerase, chloroplastic [Cucumis sativus]"	Csa_3G784380	73.204
A0A0A0K5P3	RNA-binding protein 28 [Cucumis sativus]	Csa_7G004090	118.96
A0A0A0LF00	4-coumarate--CoA ligase 1 [Cucumis sativus]	Csa_3G710200	50.575	0.899	0.919	0.892	1.022	1.059	1.028	1.221	1.094	1.126	0.917	0.851	0.844	0.955	0.932	0.991	1.227	1.018	1.207	0.788	0.0022175	0.904	0.044181	0.964	0.2499	0.757	0.0133767	0.926	0.020984	0.834	0.045561	1.003	0.99132
A0A0A0LHF9	peptidyl-prolyl cis-trans isomerase CYP23 isoform X1 [Cucumis melo]	Csa_2G100030	14.956	0.852	0.885	0.975	0.963	0.998	0.958	1.191	1.162	1.06	0.884	0.897	0.936	1.033	0.992	1.064	1.235	1.214	1.113	0.795	0.0126446	0.855	0.0146431	1.002	0.94556	0.763	0.00177765	1.058	0.078958	0.867	0.020357	1.044	0.42052
A0A0A0LK24	germin-like protein 5-1 [Cucumis sativus]	Csa_2G035370	22.892	1.275	1.306	1.284	1.121	1.127	1.127	0.658	0.762	0.777	1.13	1.138	1.177	0.751	0.729	0.712	0.851	0.834	0.769	1.759	0.0085961	1.536	0.0144435	0.891	0.00134283	1.404	0.00052287	0.649	0.00129552	0.893	0.031581	1.117	0.138839
A0A0A0LC68	alpha-L-arabinofuranosidase 1 [Cucumis sativus]	Csa_3G816160	74.247	1.09	1.004	1.072	1.056	1.039	1.041	0.853	1.163	0.973	1.107	1.02	1.04	1.066	1.066	1.018	0.782	0.797	0.816	1.059	0.5241	1.049	0.5966	1	0.99304	1.322	0.00053933	1.004	0.80606	1.315	0.000157269	0.801	0.142623
A0A0A0KPW4	valine--tRNA ligase [Cucumis sativus]	Csa_5G174580	116.9	1.023	1.001	1.061	1.014	1.045	1.019	0.972	0.977	0.962	1.036	1.044	1.039	0.942	0.933	0.927	0.991	0.975	0.913	1.06	0.030304	1.057	0.0058157	1.011	0.57898	1.083	0.085002	0.91	0.00084138	0.973	0.35706	0.989	0.67094
A0A0A0KBI2	protein UPSTREAM OF FLC isoform X2 [Cucumis sativus]	Csa_6G148200	58.723	0.894	0.852		1.101	1.065		1.137	1.221		1.168	1.2		1.152	1.228		0.549	0.449		0.74	0.0199169	0.919	0.164876	1.356	0.0080956	2.373	0.0133572	1.099	0.121064	2.385	0.0142644	0.423	0.0148972
A0A0A0K5F5	serine/arginine-rich-splicing factor SR34 isoform X2 [Cucumis sativus]	Csa_7G397040	30.77	1.079			0.86			0.899			1.182			1.037			0.935			1.2		0.957		1.095		1.264		1.206		1.109		1.04
A0A0A0LZ27	Signal peptidase complex subunit 3 OS=Cucumis sativus OX=3659 GN=Csa_1G570170	Csa_1G570170	16.673
A0A0A0LDK7	FAD synthase [Cucumis sativus]	Csa_3G740810	57.318	0.961	0.95	0.935	0.892	0.997	0.981	1.074	1.183	1.065	1.037	0.993	0.951	1.138	0.881	1.073	1.032	1.119	1.11	0.857	0.0113848	0.864	0.039037	1.047	0.155798	0.914	0.06666	1.077	0.45664	0.948	0.51348	0.982	0.69246
A0A0A0KBK4	phagocyte signaling-impaired protein [Cucumis sativus]	Csa_6G181500	98.022	1.057	1.019	1.071	1.007	0.993	1.062	0.998	1.012	0.97	0.982	0.936	0.981	0.894	0.925	0.89	1.046	1.104	1.205	1.056	0.048623	1.028	0.3248	0.921	0.0194566	0.864	0.030655	0.885	0.0068235	0.807	0.0078228	1.126	0.053236
A0A0A0KM93	ubiquitin carboxyl-terminal hydrolase 9 [Cucumis sativus]	Csa_5G146970	105.07	0.976	0.983	0.882	0.967	1.033	0.996	1.029	1.094	1.04	0.891	0.928	0.939	0.879	0.972	1.084	1.395	1.094	1.19	0.898	0.052979	0.947	0.113579	0.971	0.497	0.75	0.017845	0.98	0.72594	0.798	0.074301	1.163	0.118122
V5RFZ0	Plasma intrinsic protein 2-4 OS=Cucumis sativus OX=3659 GN=PIP2-4	PIP2-4	30.24	1.07	1.099	1.132	1.117	1.106	1.109	0.842	0.804	0.835	1.056	1.068	1.061	0.989	0.986	1	0.751	0.783	0.733	1.331	0.000184622	1.343	3.7263e-05	0.965	0.099036	1.405	6.1928e-05	0.893	2.314e-05	1.312	0.000160222	0.914	0.0195214
A0A0A0L516	E3 ubiquitin-protein ligase BRE1A-like [Malus domestica]	Csa_3G076550	79.798			1.011			1.387			0.84			1.275			0.778			0.595	1.204		1.651		1.261		2.143		0.561		1.308		0.708
A0A0A0KXQ8	Phospholipid scramblase OS=Cucumis sativus OX=3659 GN=Csa_4G026250	Csa_4G026250	42.4	1.003	0.893	1.01	0.971	1.026	0.966	1.124	1.145	0.993	0.977	0.99	0.982	0.959	1.03	1.003	1.069	1.04	1.126	0.891	0.127103	0.908	0.124145	1.015	0.7247	0.912	0.0175756	1.01	0.7503	0.925	0.067157	0.992	0.89796
A0A0A0LLN9	40S ribosomal protein S3a OS=Cucumis sativus OX=3659 GN=Csa_2G223140	Csa_2G223140	29.717	1.035	1.079	1.083	1.028	0.99	0.981	1.005	1.069	0.968	1.042	1.054	1.021	0.881	0.888	0.946	1.015	0.992	1.03	1.051	0.195064	0.986	0.69518	0.975	0.2177	1.026	0.144024	0.905	0.020144	0.894	0.0108968	0.998	0.9776
A0A0A0L3T7	tRNA 2'-phosphotransferase 1 [Cucumis sativus]	Csa_3G126200	32.817		0.911			1.084			1.115			0.929			1.099			0.954		0.817		0.972		1.02		0.974		1.014		1.152		0.856
A0A0A0LYK8	gibberellin receptor GID1C-like isoform X1 [Cucumis sativus]	Csa_1G572450	38.738	0.887	0.889	0.92	1.131	0.973	0.956	1.123	1.234	1.218	0.946	0.958	0.989	0.988	1.025	0.954	1.038	1.085	1.128	0.754	0.00089793	0.856	0.060964	1.073	0.0164819	0.89	0.0132615	0.97	0.6457	0.913	0.045161	0.909	0.067444
A0A0A0KWS2	indole-3-acetaldehyde oxidase-like [Cucumis sativus]	Csa_4G269130	150.17	1.008			1.179			0.95			1.082			0.915			0.849			1.061		1.241		1.073		1.274		0.776		1.078		0.894
A0A0A0LZJ5	dnaJ homolog subfamily C GRV2 [Cucumis sativus]	Csa_1G397110	279.56	0.989	0.933	0.989	1.124	1.075	1.076	0.985	1.02	1.116	0.951	0.947	0.972	0.936	0.966	0.978	0.972	0.973	0.959	0.933	0.177256	1.049	0.28486	0.986	0.54566	0.988	0.27382	0.879	0.00284	0.992	0.5756	0.93	0.199964
A0A0A0KP31	geranylgeranyl transferase type-2 subunit alpha [Cucumis melo]	Csa_6G525330	79.432	1.035		1.094	1.043		1.031	0.946		0.922	1.113		1.024	0.954		0.965	0.908		0.969	1.14	0.050697	1.11	0.0176419	1.004	0.9539	1.139	0.134099	0.925	0.0108184	1.022	0.56364	1.005	0.91214
A0A0A0L6B0	"ATP synthase gamma chain 1, chloroplastic-like [Cucumis sativus]"	Csa_3G077620	38.517
A0A0A0L5C3	ADP-ribosylation factor-like protein 5 [Cucumis sativus]	Csa_3G144180	20.539	0.98	0.935	0.959	1.006	1.06	1.064	1.11	1.11	1.039	1.013	0.992	0.983	0.976	0.997	0.931	1.027	0.969	1.069	0.882	0.0083638	0.96	0.23102	1.04	0.074202	0.975	0.45452	0.928	0.050641	0.947	0.20034	0.94	0.161997
A0A0A0K9B3	GPALPP motifs-containing protein 1-like [Ziziphus jujuba]	Csa_7G280860	26.178	0.809			1.186			1.065			1.244			0.942			0.796			0.76		1.114		1.538		1.563		0.794		1.183		0.747
A0A0A0LM73	Transcription regulator OS=Cucumis sativus OX=3659 GN=Csa_2G301520	Csa_2G301520	10.476	0.933	1.007	0.995	1.053	0.953	0.927	1.088	1.184	1.13	1.129	1.08	1.16	1.055	1.02	1.072	0.775	0.823	0.76	0.863	0.012301	0.862	0.03108	1.148	0.0119206	1.429	0.00035827	1.073	0.158121	1.335	0.00050165	0.693	0.00043569
A0A0A0KM92	Eukaryotic translation initiation factor 3 subunit D OS=Cucumis sativus OX=3659 GN=Csa_6G525720	Csa_6G525720	64.26	0.987	0.965	1.018	0.953	0.976	0.937	1.002	0.972	1.004	1.024	1.019	0.965	0.912	0.949	0.957	1.109	1.011	1.15	0.997	0.88744	0.962	0.072163	1.013	0.63474	0.92	0.126497	0.983	0.422	0.862	0.02302	1.098	0.081238
A0A0A0LRZ9	DEAD-box ATP-dependent RNA helicase 20 isoform X1 [Cucumis sativus]	Csa_1G004080	60.108		0.993	0.879		1.015	1.034		1.026	1.176		1.061	0.991		1.014	0.971		0.934	1.036	0.85	0.21888	0.931	0.41776	1.096	0.31432	1.042	0.57212	0.969	0.30826	1.008	0.89122	0.895	0.32666
A0A0A0L9C4	MAP3K epsilon protein kinase 1-like [Malus domestica]	Csa_3G654990	17.368	0.826	0.819	0.759	1.297	1.057	1.195	1.545	1.739	1.535	0.963	0.983	0.981	0.799	0.871	0.86	0.733	0.785	0.891	0.499	0.000139999	0.736	0.012885	1.218	0.0020392	1.215	0.075076	0.713	0.0067774	1.05	0.46008	0.5	0.0005805
A0A0A0KPB2	3-isopropylmalate dehydratase small subunit 3 [Cucumis sativus]	Csa_5G165170	26.454	0.932	0.918	0.902	0.921	0.894	0.905	1.05	1.11	1.101	0.987	1.002	0.955	1.035	1.033	1.081	1.188	1.205	1.241	0.844	0.00101513	0.834	0.00072296	1.07	0.0168206	0.81	0.00038394	1.158	0.00103904	0.867	0.00186479	1.114	0.0073563
A0A0A0K4W2	"protein OSB2, chloroplastic-like [Cucumis sativus]"	Csa_7G378540	33.315	0.967		0.861	1.064		0.925	1.158		1.165	0.871		0.962	0.972		1.151	1.092		1.092	0.787	0.05342	0.856	0.153304	1.003	0.97056	0.839	0.070962	1.067	0.61836	0.972	0.74216	0.94	0.0023785
A0A0A0K731	DNA damage-inducible protein 1 isoform X2 [Cucumis sativus]	Csa_7G192190	44.687	0.967	1.003	0.991	0.93	0.936	0.938	0.933	0.933	0.999	0.999	0.998	1	1.044	1.04	1.053	1.11	1.05	1.053	1.034	0.25598	0.979	0.45632	1.012	0.37484	0.933	0.061856	1.119	1.75725e-05	0.976	0.2693	1.121	0.0168246
A0A0A0KP42	AT-hook motif nuclear-localized protein 1 [Cucumis sativus]	Csa_5G157940	33.704	0.884	0.759	0.812	1.223	1.468	1.564	0.885	0.864	0.712	1.085	1.098	1.102	1.099	1.097	1.092	0.808	0.674	0.6	0.998	0.9978	1.729	0.005617	1.338	0.022137	1.578	0.033261	0.773	0.075756	1.579	0.03306	0.846	0.198838
A0A0A0KAE8	homocysteine S-methyltransferase 2 [Cucumis sativus]	Csa_7G387160	37.002	0.941	0.904	0.948	1.022	0.945	0.939	1.248	1.513	1.264	0.843	0.889	0.862	0.913	0.99	0.969	1.028	0.981	1.212	0.694	0.004801	0.722	0.0089578	0.929	0.025695	0.805	0.032185	0.988	0.76612	0.892	0.180416	0.8	0.066939
A0A0A0L690	Adenylyltransferase and sulfurtransferase MOCS3 OS=Cucumis sativus OX=3659 GN=MOCS3	MOCS3	50.379	0.925	0.992	1.024	1.059	0.98	0.942	1.122	1.14	1.087	0.974	0.932	0.88	0.969	0.906	0.96	1.017	1.19	1.239	0.878	0.0169352	0.89	0.034102	0.947	0.26728	0.808	0.035103	0.951	0.28698	0.823	0.039535	1.029	0.70464
A0A0A0L0B9	epidermis-specific secreted glycoprotein EP1-like isoform X1 [Cucumis sativus]	Csa_4G082380	49.476	0.9	0.905	0.905	0.877	0.887	0.915	0.993	0.989	0.992	0.978	0.966	0.988	1.594	1.618	1.514	0.62	0.647	0.629	0.911	9.5367e-07	0.901	0.0144996	1.082	0.00031628	1.546	3.2666e-06	1.764	1.91546e-05	2.493	1.3552e-06	0.638	0.00077957
A0A0A0KTK8	NO EXINE FORMATION 1 family protein [Populus trichocarpa]	Csa_4G007600	124.32	0.924	0.997	1.013	0.957	1.219	1.005	1.025	1.004	1.017	0.963	0.94	1.007	1.061	0.909	1.059	1.194	0.967	0.997	0.963	0.25802	1.044	0.66042	0.992	0.8332	0.921	0.3215	0.952	0.63594	0.959	0.65748	1.037	0.67838
A0A0A0KYA3	putative zinc transporter At3g08650 [Cucumis sativus]	Csa_4G337250	61.981			1.018			1.221			0.988			0.898			0.884			1.033	1.03		1.236		0.882		0.869		0.724		0.856		1.046
A0A0A0KHN3	E3 ubiquitin-protein ligase RGLG2-like [Cucumis melo]	Csa_6G510360	48.949
A0A0A0KXV0	UBP1-associated protein 2B-like isoform X1 [Cucumis sativus]	Csa_4G031080	45.33			1.001			1.01			1.021			1.028			1.081			0.896	0.98		0.989		1.027		1.147		1.07		1.206		0.878
A0A0A0LQK7	cytochrome P450 81E8-like [Cucumis sativus]	Csa_2G425760	42.118
A0A0A0KBL5	serine/threonine-protein kinase SRPK [Cucumis sativus]	Csa_6G149930	61.342			1.086			0.961			1.151			0.996			0.862			1.036	0.944		0.835		0.917		0.961		0.897		0.832		0.9
J9XXT8	Phosphoenolpyruvate carboxylase 1 OS=Cucumis sativus OX=3659 GN=ppc2	ppc2	110.1	0.976	0.973	0.972	1.005	1.03	1.007	1.24	1.212	1.238	1.059	1.062	1.101	0.95	0.957	0.943	0.834	0.835	0.812	0.792	3.0992e-06	0.824	5.8551e-05	1.103	0.0161042	1.299	7.6194e-05	0.937	0.00189814	1.149	0.000160173	0.672	2.263e-06
A0A0A0LZ88	elongation factor P [Cucumis melo]	Csa_1G599550	28.005	0.852			0.987			0.977			1.035			0.876			1.446			0.872		1.01		1.215		0.716		0.888		0.606		1.48
A0A0A0L4R2	intersectin-1 isoform X1 [Cucumis sativus]	Csa_4G669240	42.698	0.983	1	0.468	0.985	1.052	1.185	1.075	1.153	0.779	0.969	0.929	0.871	1.168	1.014	2.264	0.875	0.933	0.389	0.815	0.42408	1.071	0.57744	1.13	0.554	1.26	0.3989	1.38	0.36232	2.024	0.130703	0.731	0.29288
A0A0A0KTN3	Phenylalanine ammonia-lyase OS=Cucumis sativus OX=3659 GN=Csa_4G008780	Csa_4G008780	70.337	1.001			1.126			1.213			0.866			1.209			0.614			0.825		0.928		0.865		1.41		1.074		1.969		0.506
A0A0A0LJR1	Cinnamyl alcohol dehydrogenase-like protein OS=Cucumis sativus OX=3659 GN=Csa_2G299950	Csa_2G299950	38.955	1.14	1.073	1.101	1.06	1.083	1.095	0.765	0.844	0.851	1.01	1.028	0.987	1.12	1.05	1.089	0.827	0.839	0.852	1.347	0.00147917	1.316	0.00148106	0.913	0.0125607	1.201	0.00023521	1.006	0.78204	1.294	0.00023675	1.024	0.52746
A0A0A0KTA5	ATP synthase subunit beta OS=Cucumis sativus OX=3659 GN=Csa_5G611600	Csa_5G611600	59.807	1.042	1.013	1.001	1.094	1.101	1.094	0.923	0.928	0.956	0.886	0.928	0.92	0.987	1.006	0.981	1.073	1.08	1.067	1.089	0.0062573	1.172	0.000140364	0.895	0.0038616	0.849	0.00036168	0.904	0.00021748	0.924	0.00067909	1.147	0.00027917
A0A0A0LNM9	peroxisomal membrane protein PMP22 [Cucumis sativus]	Csa_2G173050	21.013
A0A0A0KNB3	putative nuclear RNA export factor SDE5 isoform X1 [Cucumis melo]	Csa_6G517290	56.309
A0A0A0L5U8	dof zinc finger protein DOF3.7 [Cucumis sativus]	Csa_3G119420	18.124
A0A0A0LRL9	"pentatricopeptide repeat-containing protein At1g61870, mitochondrial [Cucumis sativus]"	Csa_1G063590	46.163	0.972	1.024	1.033	0.983	1.008	1.003	1.062	1.006	0.999	1.005	0.956	1.022	0.879	0.945	0.975	1.175	1.15	1.08	0.988	0.6698	0.976	0.31674	0.985	0.60816	0.876	0.0149437	0.935	0.097318	0.822	0.0078427	1.11	0.030604
A0A0A0L038	"UDP-sulfoquinovose synthase, chloroplastic [Cucumis sativus]"	Csa_4G646090	51.126	1.003	0.923	1.003	0.955	1.069	1.038	1.124	1.29	1	1.047	1.012	1.04	1.062	1.028	1.088	0.869	0.777	0.85	0.858	0.131865	0.897	0.2663	1.058	0.126038	1.242	0.0036989	1.038	0.36836	1.273	0.0030818	0.731	0.0189982
A0A0A0KEJ0	E3 ubiquitin-protein ligase KEG [Cucumis sativus]	Csa_6G430710	179.54		0.899	0.99		0.965	1.056		1.111	1.192		1.045	1.001		1.153	0.973		0.914	0.869	0.82	0.079599	0.878	0.148985	1.083	0.26566	1.148	0.053419	1.052	0.66652	1.192	0.190476	0.774	0.027521
A0A0A0KPX9	Cysteine synthase OS=Cucumis sativus OX=3659 GN=Csa_5G589260	Csa_5G589260	41.169	0.88	0.872	0.851	0.837	0.882	0.832	1.146	0.997	1.051	0.924	0.951	0.996	1.118	1.103	1.118	1.365	1.346	1.376	0.815	0.0083012	0.799	0.0074561	1.103	0.0153248	0.702	0.00010032	1.309	0.000142822	0.817	1.67887e-05	1.28	0.026361
A0A0A0KTL2	AP-1 complex subunit mu-2 [Cucumis sativus]	Csa_5G599290	49.001	0.944	0.959	0.97	0.973	1.023	1.021	1.12	0.989	1.066	0.907	0.95	0.915	1.022	1.1	1.075	1.095	1.057	0.938	0.905	0.055962	0.95	0.27626	0.965	0.091419	0.897	0.094803	1.06	0.101096	1.035	0.52682	0.973	0.6607
A0A0A0L0P7	"copper-transporting ATPase PAA1, chloroplastic isoform X2 [Cucumis sativus]"	Csa_4G108510	74.311
A0A0A0KR01	protein FAM63A [Cucumis sativus]	Csa_5G156160	79.204	1.031	1.028	1.035	0.985	0.981	0.931	0.945	1.095	1.066	1.105	1.04	1.085	1.037	0.991	1.039	0.899	0.846	0.915	0.996	0.97116	0.933	0.23616	1.044	0.14184	1.214	0.0028408	1.059	0.074719	1.153	0.0073006	0.856	0.039863
A0A0A0LVS9	reticuline oxidase-like protein [Cucumis sativus]	Csa_1G537480	29.042	1.082	1.057	1.143	1.11	1.098	1.107	0.902	0.983	0.812	0.915	1.065	1.047	1.011	0.983	0.941	0.977	0.884	0.891	1.217	0.029441	1.229	0.063344	0.922	0.196216	1.1	0.178921	0.885	0.028636	1.066	0.164963	1.02	0.74596
A0A0A0LJU3	endoplasmic reticulum-Golgi intermediate compartment protein 3-like [Cucumis sativus]	Csa_2G307840	43.367	1.009	1.035	1.048	0.984	1.064	0.988	1.149	0.993	1.142	0.951	0.894	0.936	1.034	0.997	0.979	0.955	1.216	1.111	0.942	0.30062	0.924	0.22736	0.899	0.0079808	0.847	0.091617	0.991	0.79832	0.917	0.32078	0.999	0.97102
A0A0A0LJH2	sister chromatid cohesion 1 protein 4 isoform X2 [Cucumis sativus]	Csa_2G073020	130.36	1.04	0.936	1.071	1.084	0.969	0.935	0.89	1.032	0.943	1.021	0.97	1.084	1.045	1.11	1.074	0.903	0.99	0.897	1.064	0.3569	1.043	0.53604	1.009	0.86012	1.102	0.097862	1.081	0.172862	1.157	0.0155248	0.974	0.65656
A0A0A0LF05	ubiquitin receptor RAD23b [Cucumis sativus]	Csa_3G710740	41.972	0.865	0.944	0.792	0.936	0.873	0.768	1.082	1.03	1.116	0.997	0.965	0.951	1.256	1.036	1.224	0.971	1.253	1.374	0.806	0.0174425	0.798	0.021761	1.12	0.092641	0.81	0.195162	1.364	0.020637	0.977	0.89958	1.115	0.40672
A0A0A0L1Y7	Nitrate reductase OS=Cucumis sativus OX=3659 GN=Csa_4G377160	Csa_4G377160	100.84	0.882	0.933	0.864	0.986	0.882	0.964	1.153	1.104	1.152	0.997	0.95	0.967	1.089	1.169	1.258	0.931	0.788	0.905	0.786	0.00087753	0.831	0.00724	1.088	0.035084	1.111	0.115101	1.242	0.0159757	1.34	0.0114193	0.77	0.0078207
A0A0A0LTB9	"acetyl-CoA acetyltransferase, cytosolic 1 isoform X1 [Cucumis sativus]"	Csa_1G173130	43.038	1.02	1.018	1.05	1.051	0.982	1.045	1.104	0.972	0.946	0.964	0.968	0.995	1.084	0.938	0.849	1	1.217	1.153	1.022	0.6503	1.019	0.71934	0.948	0.0191395	0.869	0.081402	0.933	0.3738	0.852	0.153164	1.115	0.22606
A0A0A0L4E6	IRK-interacting protein [Cucumis melo]	Csa_3G126770	47.952			0.961			0.957			1.061			1.044			0.979			1.101	0.906		0.902		1.086		0.948		1.023		0.889		1.038
A0A0A0LWR4	pathogenesis-related protein PR-1-like [Cucumis sativus]	Csa_1G420610	19.277		0.954			1.099			0.978			0.943			1.022			1.069		0.975		1.124		0.988		0.882		0.93		0.956		1.093
A0A0A0LR76	"gamma carbonic anhydrase-like 2, mitochondrial [Cucumis sativus]"	Csa_1G001460	26.659	1.029	1.043	1.066	1.097	1.093	1.151	0.894	0.924	0.879	0.982	1.023	1.024	1.007	0.921	0.936	0.941	0.924	0.934	1.164	0.00106452	1.239	0.00064297	0.965	0.108639	1.082	0.0059583	0.857	0.0085798	1.023	0.4713	1.038	0.074858
A0A0A0KN86	Gluconokinase OS=Cucumis sativus OX=3659 GN=Csa_5G169050	Csa_5G169050	20.456
A0A0A0KFF7	26S proteasome non-ATPase regulatory subunit 11 homolog [Cucumis sativus]	Csa_6G190480	47.295	1.009	1.017	1.037	1.034	1.039	1.034	0.958	0.951	0.981	1.005	1	0.988	0.983	0.968	0.984	0.967	1.064	1.03	1.06	0.0094009	1.075	0.00159523	0.977	0.073665	0.978	0.48894	0.945	0.00050236	0.959	0.22188	1.059	0.127361
A0A0A0L8D2	zinc finger protein [Medicago truncatula]	Csa_3G592150	32.782	1.092			0.999			0.783			1.058			1.264			0.713			1.395		1.276		0.969		1.484		1.265		1.773		0.911
A0A0A0LTZ1	tetraspanin-8-like [Cucumis sativus]	Csa_1G287020	30.812	0.988		1.091	1.012		0.957	0.807		0.802	1.169		1.157	1.283		1.226	0.662		0.678	1.292	0.035916	1.224	0.0189046	1.119	0.15058	1.736	0.00055788	1.274	0.021356	1.872	0.00167582	0.833	0.0045174
A0A0A0K9V0	60S ribosomal protein L6 OS=Cucumis sativus OX=3659 GN=Csa_7G428940	Csa_7G428940	25.681	1.032	0.98	1.006	0.918	0.919	0.973	1.044	1.052	1.049	1.002	1.031	0.973	0.904	0.939	0.952	1.168	1.069	1.175	0.96	0.11098	0.893	0.028081	0.996	0.86568	0.881	0.0224	0.995	0.8428	0.819	0.0043844	1.085	0.119359
A0A0A0KNW6	protein INVOLVED IN DE NOVO 2 [Cucumis sativus]	Csa_5G182100	90.378	1.173		0.998	0.991		0.914	1.137		1.112	0.811		0.898	0.906		1.032	1.051		1.181	0.965	0.68336	0.847	0.057823	0.787	0.130903	0.766	0.075	1.017	0.8551	0.868	0.2465	0.992	0.89076
A0A0A0LUB9	LOW QUALITY PROTEIN: WD repeat-containing protein 74 [Cucumis sativus]	Csa_1G050310	47.36	1.059	1.039		1.104	0.987		0.925	1.055		1.033	0.949		0.747	0.931		1.092	1.131		1.06	0.46178	1.056	0.58858	0.945	0.3154	0.892	0.128219	0.802	0.21076	0.755	0.12344	1.123	0.22568
A0A0A0M0H5	FT-like protein OS=Cucumis sativus OX=3659 GN=Csa_1G651710	Csa_1G651710	20.108	1.021			1.167			1.503			0.735			0.82			0.923			0.679		0.776		0.72		0.796		0.703		0.888		0.614
A0A0A0L2T1	kinase family protein [Medicago truncatula]	Csa_4G594460	79.138		1.054			1.051			0.848			1.018			0.931			1.119		1.243		1.239		0.966		0.91		0.886		0.832		1.32
A0A0A0KE28	Pyruvate dehydrogenase E1 component subunit alpha OS=Cucumis sativus OX=3659 GN=Csa_6G404280	Csa_6G404280	43.905	1.005	1.038	1.012	1.011	1.011	1.037	1.077	0.93	1.016	0.966	0.989	0.958	0.977	1.041	1.01	0.987	0.989	0.932	1.011	0.79358	1.012	0.7705	0.954	0.025423	1.002	0.9308	0.99	0.63198	1.041	0.20448	0.962	0.4703
A0A0A0KLQ6	UDP-glycosyltransferase 91A1-like [Cucumis sativus]	Csa_6G497900	53.505	0.996	1.001	0.959	0.931	0.929	0.952	1.063	0.988	1.01	0.879	0.794	0.837	1.179	1.258	1.202	1.067	1.105	1.073	0.966	0.24694	0.919	0.021484	0.849	0.0070817	0.773	0.00118487	1.294	0.0002413	1.121	0.0066049	1.06	0.072523
A0A0A0LKG1	remorin-like [Cucumis sativus]	Csa_3G915100	20.864	0.998	0.988	1.017	0.943	0.928	0.901	0.969	0.962	1.023	1.096	1.125	1.089	1.107	1.111	1.101	0.815	0.89	0.876	1.017	0.4729	0.938	0.054522	1.102	0.00173917	1.282	0.00098305	1.197	0.000183597	1.286	0.0114437	0.874	0.0153244
A0A0A0KWL2	Membrin OS=Cucumis sativus OX=3659 GN=Csa_4G188920	Csa_4G188920	26.166		1.11	0.954		1.001	1.075		0.991	1.037		0.962	1.025		1.021	1.048		0.928	0.911	1.018	0.86712	1.024	0.64068	0.963	0.70642	1.08	0.145238	0.997	0.94744	1.125	0.0179385	0.907	0.057598
A0A0A0L2X2	guanine nucleotide-binding protein alpha-1 subunit [Cucumis sativus]	Csa_4G648550	45.968	1.017	1.052	1.03	1.012	1.016	1.138	0.907	0.995	0.895	1.022	0.989	1.041	1.047	1.013	1.003	0.937	0.967	0.874	1.108	0.040702	1.132	0.072161	0.985	0.4389	1.099	0.047137	0.967	0.47802	1.103	0.039139	0.993	0.89016
A0A0A0K710	"mitochondrial import inner membrane translocase subunit TIM50, partial [Cucumis sativus]"	Csa_7G162560	27.256		0.965	0.864		0.998	1.069		1.073	0.944		0.951	0.986		1.068	1.307		1.036	0.862	0.907	0.36898	1.025	0.75524	1.059	0.41884	1.021	0.81892	1.149	0.33476	1.251	0.24358	0.941	0.63062
A0A0A0KTR5	Aspartic proteinase nepenthesin-1 OS=Cucumis sativus OX=3659 GN=Csa_5G623870	Csa_5G623870	47.231	0.953	0.936	0.95	0.941	0.93	0.937	0.987	1.002	1.002	0.998	0.947	0.924	0.955	0.977	0.958	1.28	1.39	1.342	0.949	0.0022364	0.939	0.00048461	1.011	0.69028	0.715	0.00052318	1.029	0.022101	0.72	0.000196878	1.341	0.00027779
A0A0A0KFC3	mitochondrial uncoupling protein 2 [Cucumis sativus]	Csa_6G188050	32.579	1.027	1.038		1.122	1.078		0.946	0.874		1.076	1.112		0.987	1.014		0.819	0.851		1.135	0.086216	1.209	0.050299	1.06	0.07922	1.31	0.0086227	0.91	0.059205	1.198	0.0163765	0.918	0.191597
A0A0A0L0F9	Eukaryotic translation initiation factor 3 subunit E OS=Cucumis sativus OX=3659 GN=Csa_4G343070	Csa_4G343070	51.228	1.037	1.014	0.986	1.052	1.007	1.001	1.038	0.997	1.035	0.962	0.956	0.973	0.931	0.936	0.946	1.058	1.094	1.127	0.989	0.60796	0.997	0.87748	0.952	0.033796	0.882	0.0026966	0.919	0.0068222	0.858	0.001256	1.068	0.042657
A0A0A0LBT0	"DNA repair protein recA homolog 1, chloroplastic isoform X1 [Cucumis sativus]"	Csa_3G524580	45.263			1.063			0.975			0.816			1.008			1.019			1.138	1.303		1.195		0.948		0.886		1.045		0.895		1.395
A0A0A0KLE7	putative oxidoreductase C1F5.03c [Cucumis sativus]	Csa_6G491680	45.138	1.012	1.119	1.079	0.967	1.016	1.005	1.045	0.969	0.919	0.947	1.034	1.058	0.984	0.966	0.87	1.142	0.889	1.106	1.094	0.128363	1.019	0.64884	0.947	0.28646	0.969	0.76962	0.944	0.22448	0.899	0.30884	1.07	0.5119
A0A0A0K651	60S ribosomal protein L19-1 [Cucumis sativus]	Csa_7G398150	21.439
A0A0A0LBJ4	protein YLS9-like [Cucumis sativus]	Csa_3G779020	25.327	0.9	0.924		1.008	0.95		0.876	1.017		1.062	1.077		1.515	1.235		0.595	0.835		0.964	0.69406	1.034	0.697	1.173	0.0086402	1.496	0.133178	1.404	0.087817	1.923	0.078685	0.755	0.25548
A0A0A0KNZ0	endoplasmic reticulum oxidoreductin-1-like [Cucumis sativus]	Csa_6G524050	52.313	0.993	0.979	1.04	1.148	0.99	1.014	0.886	1.004	1.068	1.121	1.04	1.033	1.061	1.033	1.143	0.776	0.932	0.782	1.018	0.73826	1.066	0.41938	1.06	0.141818	1.283	0.0181785	1.027	0.63944	1.3	0.0167605	0.842	0.100381
A0A0A0KEG2	Expp1 protein [Arabidopsis thaliana]	Csa_6G426900	29.336	1.131	1.015	0.774	0.994	1.049	1.123	0.853	0.866	1.63	0.933	1.049	0.885	0.914	1.056	0.996	1.202	0.962	0.833	0.872	0.69626	0.945	0.96778	0.982	0.94844	0.957	0.77894	0.937	0.29654	0.99	0.9957	0.895	0.77072
A0A0A0LK91	Alpha-galactosidase OS=Cucumis sativus OX=3659 GN=Csa_2G349640	Csa_2G349640	69.839	0.92	1.002	1.011	0.97	0.958	0.9	1.073	1.042	1.079	1.083	1.01	1.008	1.073	1.039	1.155	0.977	0.995	0.974	0.918	0.054517	0.885	0.0088039	1.057	0.2165	1.053	0.107217	1.155	0.020983	1.109	0.032899	0.922	0.0031403
A0A0A0KCH3	SUN domain-containing protein 2 [Cucumis sativus]	Csa_6G051490	51.805	1.041	1.036	1.03	1.089	1.098	1.016	0.917	0.967	0.909	0.966	0.959	0.975	1.065	1.054	1.057	0.973	0.955	0.997	1.112	0.031901	1.147	0.0119755	0.933	0.00026281	0.991	0.56106	0.992	0.78104	1.086	0.0030201	1.047	0.113762
A0A0A0KVV8	ubiquitin-conjugating enzyme E2 2 isoform X1 [Gossypium hirsutum]	Csa_5G604360	17.394	0.918	0.947	0.931	0.881	0.838	0.78	1.112	0.991	1.072	1.033	1.055	1.078	1.111	1.118	1.158	1.07	1.153	1.106	0.881	0.023043	0.787	0.0081238	1.132	0.00123732	0.951	0.115363	1.355	0.00125779	1.017	0.52346	1.049	0.29882
A0A0A0KDF6	Dolichyl-diphosphooligosaccharide--protein glycosyltransferase subunit 1 OS=Cucumis sativus OX=3659 GN=Csa_6G355420	Csa_6G355420	69.485	0.971	1.003	0.976	1.085	1.021	1.03	1.015	0.991	1.106	0.959	0.915	0.922	0.922	0.958	0.908	1.153	1.098	1.146	0.948	0.2065	1.008	0.83658	0.948	0.038524	0.823	0.00077853	0.889	0.0090215	0.821	0.00087656	1.092	0.073459
A0A0A0KQZ3	uridine-cytidine kinase C isoform X2 [Cucumis sativus]	Csa_5G608030	74.51			1.063			1.106			0.988			0.973			1.007			0.866	1.076		1.119		0.915		1.124		0.91		1.163		0.877
A0A0A0KZK7	Peptidyl-prolyl cis-trans isomerase OS=Cucumis sativus OX=3659 GN=Csa_4G046790	Csa_4G046790	13.238	0.855	0.876	0.864	0.866	0.867	0.894	1.117	1.171	1.096	1.019	1.013	1.034	1.104	1.126	1.124	1.15	1.114	1.149	0.767	0.00022109	0.776	0.00034124	1.182	5.8447e-05	0.898	0.00090015	1.277	3.8193e-05	0.983	0.228	1.009	0.71268
A0A0A0L1U7	glycine-rich cell wall structural protein 2-like [Cucumis sativus]	Csa_3G009540	23.393	0.943	0.972	1.065	0.863	0.865	0.806	1.009	0.609	0.759	1.072	1.015	1.076	1.464	1.65	1.44	0.678	0.693	0.73	1.254	0.177541	1.066	0.62406	1.061	0.21484	1.505	0.000142353	1.797	0.00027831	2.168	8.4246e-05	0.884	0.55988
A0A0A0LD89	elongation factor P [Cucumis melo]	Csa_3G728090	25.605	0.905	0.979	0.913	0.922	0.894	0.921	0.905	0.983	1.006	0.972	0.957	0.962	1.018	0.979	0.95	1.422	1.342	1.414	0.966	0.4534	0.946	0.178558	1.034	0.25386	0.692	4.0925e-05	1.077	0.030382	0.705	0.00021634	1.444	0.00057819
A0A0A0KCQ9	Acyl-[acyl-carrier-protein] desaturase OS=Cucumis sativus OX=3659 GN=Csa_6G338660	Csa_6G338660	44.119	0.739	0.804	0.662	0.77	0.731	0.539	1.148	1.116	1.26	0.837	0.888	0.749	0.882	0.955	0.879	2.01	1.68	2.367	0.626	0.0021809	0.579	0.0089219	1.122	0.198464	0.408	0.00131864	1.331	0.060218	0.448	0.00151547	1.719	0.0072235
A0A0A0LD96	probable leucine-rich repeat receptor-like protein kinase At5g49770 isoform X2 [Cucumis sativus]	Csa_3G844910	85.058
A0A0A0LEX0	"D-amino-acid transaminase, chloroplastic [Cucumis sativus]"	Csa_3G895790	43.763	0.989		1.028	1.009		0.976	0.982		0.87	1.026		1.197	1.043		1.096	0.982		0.797	1.089	0.30458	1.072	0.37526	1.102	0.35654	1.25	0.22464	1.078	0.129778	1.202	0.21948	0.961	0.75128
A0A0A0LKS6	"zinc transporter 4, chloroplastic isoform X2 [Cucumis sativus]"	Csa_2G351690	44.515	0.873			1.09			1.157			1.029			1.009			0.948			0.755		0.942		1.179		1.085		0.926		1.064		0.819
A0A0A0LKN1	Serine/threonine protein phosphatase 2A regulatory subunit OS=Cucumis sativus OX=3659 GN=Csa_2G350360	Csa_2G350360	60.338	1.017	0.965		1.018	1.022		0.951	1.026		0.953	1.004		0.981	0.979		0.945	1.063		1.003	0.95558	1.032	0.4874	0.987	0.76426	0.975	0.74166	0.961	0.0030396	0.976	0.76782	1.016	0.85462
A0A0A0K765	"chaperonin CPN60-like 2, mitochondrial [Cucumis sativus]"	Csa_7G451310	60.696	1.037	1.021	1.039	1.051	1.065	1.084	0.935	1.004	1	0.993	0.985	0.984	0.977	0.937	0.921	0.966	0.974	1.021	1.054	0.090035	1.089	0.025996	0.956	0.0020365	1	0.97306	0.886	0.0035168	0.957	0.151644	1.007	0.80288
A0A0A0KNZ3	golgin candidate 6 [Cucumis sativus]	Csa_5G522960	100.39	1.022	0.983	0.953	1.013	1.031	0.992	1.033	1.152	1.212	1.008	1.022	0.993	1.017	1.065	1.002	0.907	0.865	0.92	0.871	0.056236	0.894	0.085121	1.022	0.36974	1.123	0.0046956	1.016	0.5111	1.146	0.0065242	0.792	0.0104006
A0A0A0K9Y0	"cationic amino acid transporter 9, chloroplastic [Cucumis sativus]"	Csa_6G104080	60.108	0.92		0.902	1.066		1.026	0.735		1.1	0.972		1.042	1.078		1.028	1.282		1.003	0.993	0.95442	1.14	0.5334	1.105	0.110279	0.881	0.44822	1.007	0.84934	0.922	0.6123	1.245	0.42924
A0A0A0K607	rapid alkalinization factor [Cucumis sativus]	Csa_7G396340	12.317
A0A0A0LLF3	DNA binding protein OS=Cucumis sativus OX=3659 GN=Csa_2G372710	Csa_2G372710	41.128	1.019		1.104	1.144		1.079	1.018		0.788	0.957		0.916	0.927		1.043	0.971		1.049	1.176	0.3347	1.231	0.24256	0.882	0.11192	0.927	0.23308	0.886	0.2046	0.975	0.7471	1.118	0.46616
A0A0A0KIX1	putative germin-like protein 2-1 [Cucumis sativus]	Csa_6G525580	22.598	1.002	1.059	1.046	0.871	0.897	0.911	0.59	0.732	0.597	1.4	1.222	1.251	1.583	1.471	1.694	0.33	0.466	0.278	1.619	0.002499	1.396	0.0089596	1.247	0.0083813	3.606	0.00116139	1.772	0.00018165	4.421	0.00066039	0.56	0.023142
A0A0A0LPS2	ultraviolet-B receptor UVR8 [Cucumis sativus]	Csa_2G373550	63.077
A0A0A0KFV4	"bifunctional 3-dehydroquinate dehydratase/shikimate dehydrogenase, chloroplastic [Cucumis sativus]"	Csa_6G486810	57.935	1.107	1.026	1.08	0.961	0.97	1.023	0.811	0.905	0.89	1.026	1.044	0.966	1.088	1.181	1.069	0.964	0.937	0.883	1.233	0.0067562	1.134	0.032564	0.945	0.155619	1.091	0.06806	1.13	0.028679	1.199	0.010702	1.068	0.194937
A0A0A0K1M6	protein translation factor SUI1 homolog [Cucumis melo]	Csa_7G044260	12.628	0.9	0.967	0.853	0.722	0.866	0.812	0.996	0.881	1.05	1.036	1.166	1.029	1.198	1.206	1.246	0.831	0.926	1.189	0.929	0.31968	0.82	0.055821	1.188	0.034378	1.097	0.41932	1.521	0.00151533	1.239	0.168964	1.006	0.98524
A0A0A0K8U3	PH-response transcription factor [Arabidopsis thaliana]	Csa_6G062340	37.898			0.968			1.101			1.188			0.999			1.024			0.783	0.815		0.927		1.032		1.276		0.93		1.308		0.659
A0A0A0KPD8	cytochrome c [Cucumis sativus]	Csa_5G244150	12.474	0.95	0.907	0.957	0.973	0.979	0.995	0.996	1.005	0.931	1.054	1.05	1.069	1.094	1	1.033	1.026	1.105	0.99	0.96	0.23778	1.005	0.83294	1.128	0.0024231	1.017	0.62124	1.061	0.096462	1.002	0.95896	1.064	0.199461
A0A0A0KLR4	cucumisin-like [Cucumis sativus]	Csa_5G187880	75.879	1.198	1.234	1.199	1.106	1.086	1.14	0.851	0.88	0.846	1.115	1.053	1.085	0.826	0.841	0.831	0.799	0.812	0.75	1.409	2.2872e-05	1.293	0.000161852	0.896	0.0045589	1.378	0.0003985	0.75	4.233e-05	1.058	0.0833	0.916	0.031723
A0A0A0KHR1	Protein transport protein Sec61 subunit beta OS=Cucumis sativus OX=3659 GN=Csa_6G293930	Csa_6G293930	10.806	0.816	1.076	0.966	0.915	1.013	0.962	1.095	0.995	0.987	0.973	0.957	0.938	0.967	1.048	1.07	1.302	0.967	1.082	0.929	0.4152	0.939	0.23272	1.003	0.91508	0.856	0.232	1.067	0.20062	0.921	0.45508	1.089	0.44396
A0A0A0L3I1	dipeptidyl-peptidase 5 [Ziziphus jujuba]	Csa_4G639060	81.856	0.964	0.983	0.997	1.047	0.993	0.999	1.135	0.998	0.956	0.979	0.992	1.076	0.92	0.981	0.994	0.972	1.03	0.919	0.953	0.43498	0.984	0.81014	1.035	0.34084	1.043	0.39168	0.953	0.169524	0.991	0.84606	0.946	0.42476
A0A0A0KDF1	alpha-soluble NSF attachment protein 2 [Cucumis sativus]	Csa_6G013880	32.554	1.055	1.018	1.065	1.019	1.007	1.033	0.938	0.989	0.945	1.018	0.985	1.013	0.986	0.982	0.986	0.976	1.018	1.001	1.093	0.0145973	1.065	0.025019	0.961	0.082319	1.007	0.68256	0.966	0.0096048	0.986	0.38364	1.043	0.11054
A0A0A0L5X7	epidermal growth factor receptor substrate 15-like 1 isoform X1 [Cucumis sativus]	Csa_4G664240	114.64	0.887	0.939	0.926	1.01	0.893	0.989	1.015	1.042	1.039	1.054	0.972	1.021	1.03	1.057	1.043	1.122	1.337	1.006	0.889	0.0034579	0.934	0.148615	1.107	0.025219	0.879	0.22904	1.082	0.106477	0.903	0.3725	1.119	0.33186
A0A0A0KYL1	proline--tRNA ligase [Cucumis sativus]	Csa_4G370560	42.48	1.025	1.008	0.961	0.981	1.014	0.965	0.962	1.008	0.971	0.968	0.983	0.986	0.984	0.955	0.981	1.094	1.075	1.064	1.018	0.50218	1.006	0.76824	0.981	0.40156	0.908	0.00063906	0.986	0.48146	0.903	0.00123693	1.099	0.0044642
A0A0A0M183	protein PHLOEM PROTEIN 2-LIKE A1-like [Cucumis melo]	Csa_1G703060	25.962	1.119	1.071	1.121	1.174	1.162	1.174	0.66	0.732	0.689	1.158	1.169	1.183	1.243	1.206	1.212	0.433	0.456	0.381	1.591	0.000158353	1.687	0.0033176	1.06	0.022255	2.764	0.0027649	1.043	0.013479	2.883	4.0071e-05	0.61	0.001264
A0A0A0KPI4	Glutamate dehydrogenase OS=Cucumis sativus OX=3659 GN=Csa_5G168800	Csa_5G168800	44.625	0.98	1.014	1.007	1.054	0.894	0.99	1.161	1.121	0.956	0.973	1	1.033	1.016	1.232	0.93	0.891	0.785	1.158	0.927	0.29752	0.907	0.27862	1.002	0.94532	1.061	0.59764	1.082	0.48434	1.121	0.44072	0.875	0.32998
A0A0A0M034	xanthine dehydrogenase 1 [Cucumis sativus]	Csa_1G613540	150.97		0.907	0.906		1.105	0.983		1.062	1.183		1.071	0.998		1.097	1.016		0.794	0.81	0.808	0.158458	0.93	0.45708	1.141	0.167018	1.29	0.020222	1.012	0.87092	1.317	0.020156	0.714	0.025819
A0A0A0KPX3	multicopper oxidase LPR1 [Cucumis sativus]	Csa_5G118190	64.259	1.044		0.993	1.082		1.066	0.91		0.912	1.127		1.25	1.065		1.003	0.714		0.741	1.118	0.047218	1.179	0.0020833	1.167	0.116642	1.634	0.0123849	0.963	0.34014	1.421	0.0099244	0.799	0.0067561
A0A0A0LJA0	40S ribosomal protein S8 OS=Cucumis sativus OX=3659 GN=Csa_2G059750	Csa_2G059750	25.055	0.996	0.99	0.975	0.984	0.953	0.974	1.002	1.079	1.087	1.002	0.952	0.946	0.889	0.868	0.934	1.253	1.166	1.153	0.935	0.066645	0.919	0.038482	0.979	0.33508	0.812	0.0028183	0.924	0.028499	0.753	0.00111848	1.128	0.031065
A0A0A0KI45	putative leucine-rich repeat receptor-like serine/threonine-protein kinase At2g14440 [Cucumis sativus]	Csa_6G425100	57.756	0.964		0.989	1.001		0.913	1.084		1.059	1.017		1	0.966		1.023	1.063		1.121	0.911	0.033078	0.893	0.138283	1.033	0.169718	0.924	0.104658	1.039	0.5458	0.911	0.138944	1.019	0.58588
A0A0A0LT36	"protein NUCLEAR FUSION DEFECTIVE 6, chloroplastic/mitochondrial-like isoform X1 [Cucumis sativus]"	Csa_2G408420	9.8923
A0A0A0KDG3	Catalase OS=Cucumis sativus OX=3659 GN=Csa_6G356990	Csa_6G356990	57.045	0.986	1.175	1.179	1.156	1.063	1.137	0.981	0.884	0.766	0.941	0.914	0.881	0.881	0.872	0.846	0.947	1.175	1.227	1.269	0.060876	1.276	0.031257	0.819	0.033976	0.817	0.075697	0.774	0.00084414	0.776	0.092583	1.273	0.089258
A0A0A0KYK5	"NADH dehydrogenase [ubiquinone] flavoprotein 2, mitochondrial [Cucumis sativus]"	Csa_4G006380	27.889	0.954	0.993	0.905	1.14	1.093	1.084	0.894	0.94	0.909	0.902	0.844	0.926	1.056	1.044	1.1	1.102	1.188	1.15	1.04	0.27786	1.209	0.00090026	0.937	0.165584	0.777	0.00197713	0.965	0.181645	0.93	0.055344	1.254	0.00100164
A0A0A0KRS3	plant/MOJ9-14 protein [Medicago truncatula]	Csa_5G624460	59.72	1.031	1.07	1.012	1.038	1.098	0.987	1.075	0.983	1.125	0.976	0.98	1.036	0.983	0.951	0.97	0.777	0.929	0.761	0.978	0.65082	0.981	0.7322	0.961	0.190841	1.213	0.041062	0.93	0.089803	1.177	0.120839	0.775	0.026162
A0A0A0LSM7	actin-related protein 4 [Cucumis sativus]	Csa_1G021970	48.884	1.005	1	1.044	1.015	1.022	1.058	0.956	1.064	1.127	1.032	1.002	0.936	1.019	0.954	0.902	0.998	1.073	1.076	0.969	0.5874	0.983	0.78548	0.974	0.44728	0.944	0.20074	0.929	0.11686	0.914	0.101662	1	0.97642
A0A0A0LQE4	AP-3 complex subunit delta OS=Cucumis sativus OX=3659 GN=Csa_1G042420	Csa_1G042420	109.24			1.12			1.033			1.044			1.014			0.87			0.95	1.073		0.989		0.905		1.067		0.842		0.916		0.91
A0A0A0LHD4	tobamovirus multiplication protein 2A [Cucumis sativus]	Csa_3G904130	31.242	0.963	0.914	1.032	0.942	0.993	0.986	1.017	0.928	0.84	0.935	1.086	1.026	1.077	1.084	1.084	1.177	1.053	1.043	1.045	0.52646	1.049	0.4308	1.047	0.4606	0.931	0.2855	1.111	0.024065	0.991	0.87234	1.175	0.073143
A0A0A0LJC3	putative clathrin assembly protein At5g57200 [Cucumis sativus]	Csa_2G061530	67.352	0.895			1.024			0.936			1.034			0.918			1.313			0.956		1.094		1.155		0.788		0.896		0.699		1.403
A0A0A0L056	Non-specific serine/threonine protein kinase OS=Cucumis sativus OX=3659 GN=Csa_4G646290	Csa_4G646290	29.593
A0A0A0K138	zinc finger protein GIS2 [Cucumis sativus]	Csa_7G006230	28.699	0.99	0.84	0.925	0.845	0.777	0.941	1.035	1.198	1.27	0.846	0.777	1.006	0.976	1.178	1.045	1.496	1.501	0.955	0.786	0.036599	0.732	0.0192835	0.954	0.60422	0.665	0.080257	1.248	0.046877	0.809	0.29374	1.128	0.55978
A0A0A0L4G2	putative deoxyribonuclease tatdn3-A [Cucumis sativus]	Csa_3G127010	39.534
A0A0A0K995	GDP-fucose protein O-fucosyltransferase [Medicago truncatula]	Csa_7G447860	46.186	0.788	0.707	0.816	0.783	0.771	0.787	1.148	1.185	1.177	0.798	0.805	0.725	0.925	0.894	0.842	1.75	2.078	2.046	0.658	0.00068428	0.667	1.9084e-06	1.007	0.8899	0.396	0.000138209	1.137	0.0106236	0.453	0.0002151	1.674	0.00077887
A0A0A0LFH8	PRA1 family protein OS=Cucumis sativus OX=3659 GN=Csa_3G733900	Csa_3G733900	24.196	1.003	1.023	0.977	1.072	1.131	1.068	1.027	1.085	1.046	0.993	1.009	1.067	1.075	0.898	0.921	0.852	0.897	0.982	0.951	0.074381	1.036	0.22656	1.022	0.44846	1.124	0.065643	0.885	0.101681	1.06	0.46426	0.865	0.03008
A0A0A0KG22	Malate dehydrogenase OS=Cucumis sativus OX=3659 GN=Csa_6G497060	Csa_6G497060	37.653	1	0.941	1.089	1.069	1.068	1.038	0.977	1.04	0.808	0.941	0.955	1.068	0.941	0.995	0.8	1.144	1.095	1.163	1.073	0.44314	1.124	0.2509	0.978	0.72672	0.871	0.033716	0.862	0.146899	0.804	0.030839	1.204	0.070363
A0A0A0K1C6	"nucleic acid-binding, OB-fold-like protein [Medicago truncatula]"	Csa_7G038160	15.856	0.902	0.856	0.939	0.893	0.829	0.818	1.074	1.065	1.103	0.993	0.951	0.913	0.986	0.998	0.98	1.367	1.365	1.521	0.832	0.0030403	0.783	0.00111951	1.059	0.185204	0.672	0.00078109	1.167	0.0050628	0.697	0.0099826	1.312	0.00193849
A0A0A0LNK9	uncharacterized membrane protein At1g75140-like [Cucumis sativus]	Csa_2G361500	72.864			0.89			1.015			1.248			0.993			1.022			0.973	0.713		0.813		1.116		1.021		1.007		1.05		0.78
A0A0A0KR69	probable transaldolase [Cucumis sativus]	Csa_5G160240	43.969	0.951	0.912	0.953	0.918	0.929	0.856	1.128	1.087	0.968	1.069	1.014	1.057	1.078	1.031	1.061	1.067	1.124	1.132	0.885	0.066782	0.849	0.037083	1.115	0.0071833	0.945	0.083078	1.173	0.0050751	0.954	0.107963	1.044	0.41842
A0A0A0L7B2	pentatricopeptide repeat-containing protein At3g49240 [Cucumis sativus]	Csa_3G239860	70.489	1.034	0.934	0.993	1.026	0.982	0.926	0.967	1.619	1.15	0.998	0.932	1.021	0.945	0.904	0.946	0.861	0.842	1.086	0.793	0.24514	0.785	0.22858	0.997	0.93948	1.058	0.50696	0.953	0.22346	1.002	0.92122	0.747	0.183961
A0A0A0L2L1	cytosolic Fe-S cluster assembly factor NBP35 [Cucumis sativus]	Csa_4G540120	35.039	1.017	1.052	0.946	1.013	1.079	1.066	1.013	0.893	1.063	1.024	1.044	1.009	1.059	1.085	0.973	0.903	0.809	1.028	1.015	0.79244	1.064	0.31254	1.021	0.5532	1.123	0.2265	0.987	0.73706	1.138	0.158858	0.923	0.39502
A0A0A0K3E9	"translation factor GUF1 homolog, organellar chromatophore [Cucumis sativus]"	Csa_7G041340	71.741			0.928			0.949			1.045			0.992			1.023			1.19	0.888		0.908		1.069		0.834		1.078		0.86		1.139
A0A0A0LL90	40S ribosomal protein S6 OS=Cucumis sativus OX=3659 GN=Csa_2G369060	Csa_2G369060	28.313	1.032	1.035	1.063	0.958	0.946	0.981	1.032	0.944	0.972	0.893	0.86	0.955	0.871	0.924	0.839	1.313	1.43	1.281	1.062	0.095703	0.979	0.49896	0.865	0.0104621	0.673	0.00094151	0.913	0.037939	0.655	0.00062441	1.365	0.00184418
A0A0A0KRZ0	conserved oligomeric Golgi complex subunit 3 [Cucumis sativus]	Csa_5G630710	32.022	0.896	1.017	1.058	0.968	0.858	1.045	1.31	0.988	0.879	0.881	0.823	1.146	0.996	1.114	0.964	1.151	0.957	0.884	0.935	0.68992	0.904	0.53068	0.959	0.68292	0.953	0.70006	1.071	0.38928	1.027	0.74448	0.942	0.73324
V5RDW7	Plasma intrinsic protein 2-3 OS=Cucumis sativus OX=3659 GN=PIP2-3	PIP2-3	29.978	1.017	1.031	1.043	1.1	1.132	1.132	0.99	1.072	0.958	0.984	1.001	0.955	1.051	0.989	1.089	0.867	0.789	0.809	1.024	0.5161	1.114	0.034959	0.951	0.032063	1.193	0.0048764	0.93	0.06958	1.269	0.0039032	0.816	0.0097359
A0A0A0LLN0	Signal peptidase complex subunit 3 OS=Cucumis sativus OX=3659 GN=Csa_2G021570	Csa_2G021570	26.855	1.054			1.168			0.935			0.995			0.942			0.889			1.127		1.249		0.944		1.119		0.807		1.06		0.951
A0A0A0KK06	"pentatricopeptide repeat-containing protein At3g13160, mitochondrial-like isoform X2 [Cucumis sativus]"	Csa_6G516720	46.093	0.966	0.973	0.982	0.996	0.991	0.993	1.074	1.018	1.048	0.997	1.014	0.937	0.924	0.983	0.953	1.094	1.132	0.984	0.93	0.0112249	0.949	0.078776	1.009	0.74158	0.918	0.158721	0.96	0.147103	0.891	0.067579	1.022	0.67148
A0A0A0KYR3	ELMO domain-containing protein A [Cucumis sativus]	Csa_4G417520	36.737			1.053			1.177			0.932			0.893			0.809			1.191	1.13		1.263		0.848		0.75		0.687		0.679		1.278
A0A0A0KVU3	putative RNA polymerase II subunit B1 CTD phosphatase RPAP2 homolog [Cucumis sativus]	Csa_4G009360	73.22	0.818	1.044	0.923	0.994	0.899	0.926	1.213	1.175	1.052	1.118	0.931	0.956	0.963	1.046	1.22	1.051	1.009	1.019	0.81	0.060359	0.819	0.0194632	1.079	0.43994	0.976	0.66244	1.145	0.155498	1.049	0.57544	0.895	0.07172
A0A0A0KTV8	conserved oligomeric Golgi complex subunit 3 [Cucumis sativus]	Csa_5G630720	52.887	1.01	0.923	1.08	0.864	0.937	0.931	1.067	0.884	0.899	0.967	0.975	0.923	1.078	0.955	0.92	1.12	1.232	1.334	1.057	0.49004	0.959	0.58108	0.951	0.37398	0.777	0.0094402	1.081	0.23462	0.801	0.033445	1.293	0.030222
A0A0A0LV75	probable ATP-dependent RNA helicase DHX35 [Cucumis sativus]	Csa_1G077130	78.057
A0A0A0KGR9	ras-related protein RABH1e [Cucumis melo]	Csa_6G500400	23.161	0.965	0.904	0.891	1.027	1.013	0.987	1.194	1.158	1.09	0.935	0.999	1.036	1.109	1.081	1.156	0.856	0.906	0.926	0.802	0.0037025	0.879	0.0118761	1.076	0.132737	1.105	0.059397	1.105	0.0117597	1.245	0.00199514	0.781	0.0022588
A0A0A0LH25	leucine aminopeptidase 1 [Cucumis sativus]	Csa_2G035480	61.256	1.05	1.04	1.042	1.045	1.063	1.074	0.944	0.93	0.962	1.003	0.99	0.994	0.962	0.988	0.949	0.961	0.982	0.973	1.104	0.00062272	1.122	0.00080151	0.954	0.00060415	1.024	0.030676	0.911	0.0028383	0.994	0.67974	1.028	0.074456
A0A0A0L751	histone deacetylase complex subunit SAP18-like [Cucumis sativus]	Csa_3G038150	18.698	0.995	1.09	1.159	1.032	0.932	0.885	1.235	0.854	1.053	0.816	1.024	0.873	1.077	0.991	0.956	0.929	1.005	1.158	1.032	0.73918	0.907	0.48716	0.836	0.087596	0.877	0.23212	1.061	0.35122	0.978	0.80586	0.984	0.94624
A0A0A0LJR6	Acyl-[acyl-carrier-protein] desaturase OS=Cucumis sativus OX=3659 GN=Csa_2G083750	Csa_2G083750	45.15		0.956	1.009		0.947	0.937		0.991	1.007		0.923	0.835		0.883	0.824		1.465	1.572	0.983	0.60746	0.943	0.025736	0.895	0.187377	0.579	0.0122975	0.906	0.105038	0.562	0.0072627	1.52	0.0073849
A0A0A0LC53	Protein C10orf22 OS=Cucumis sativus OX=3659 GN=Csa_3G827270	Csa_3G827270	31.834	0.97	0.959	1.108	1.02	1.003	0.989	1.05	1.18	0.947	1.007	1.021	0.962	0.901	0.949	0.878	1.168	1.077	1.173	0.956	0.61202	0.948	0.52208	0.985	0.796	0.875	0.0157412	0.906	0.0154364	0.798	0.00332	1.076	0.33244
A0A0A0K7B5	plant/MHJ24-14 protein [Medicago truncatula]	Csa_7G062770	28.29	1.043		0.927	1.064		1.07	0.996		0.977	1.09		1.04	0.99		1.04	0.807		1.002	0.998	0.962	1.082	0.0159446	1.081	0.33666	1.177	0.26666	0.951	0.179875	1.122	0.39008	0.917	0.4839
A0A0A0KLN1	nitrilase-like protein 2 [Cucumis sativus]	Csa_5G177080	36.133			0.791			1.348			0.544			1.027			1.035			1.245	1.454		2.478		1.298		0.825		0.768		0.831		2.289
A0A0A0L4N6	calcineurin B-like protein 3 [Cucumis melo]	Csa_3G044540	25.655	1.061	1.079	1.098	1.067	1.022	1.069	0.908	0.95	0.916	0.999	0.99	0.992	0.985	0.918	0.891	0.982	1.08	1.004	1.167	0.00081535	1.138	0.0030204	0.921	0.00129819	0.972	0.44424	0.885	0.020598	0.911	0.087838	1.105	0.035604
A0A0A0KF96	splicing factor U2af small subunit B-like [Cucumis sativus]	Csa_6G450380	36.801	1.073	1.127	0.779	0.982	1.159	1.387	0.899	1.003	1.4	0.865	0.774	0.994	1.089	0.846	0.721	1.136	1.15	0.881	0.902	0.60982	1.068	0.67746	0.884	0.44404	0.831	0.181558	0.753	0.13814	0.839	0.28388	0.959	0.85584
A0A0A0LS66	protein EDS1L [Cucumis sativus]	Csa_1G006320	69.701	0.944	0.879	0.919	0.975	0.912	1.055	0.902	1.144	1.117	0.903	0.956	0.928	1.058	0.943	0.944	1.188	1.157	1.177	0.867	0.153741	0.93	0.47184	1.016	0.56912	0.791	0.00020499	1.001	0.9826	0.836	0.0098175	1.113	0.27518
A0A0A0LMN9	RNA-binding protein Musashi homolog 1 [Cucumis sativus]	Csa_2G285910	40.645	0.958	1.028	0.967	1.042	0.946	0.96	1.011	0.874	0.877	1.018	1.064	1.097	0.967	0.995	1.029	1.072	1.175	1.045	1.069	0.26326	1.067	0.30474	1.077	0.075895	0.966	0.4591	1.015	0.68916	0.909	0.075936	1.192	0.041722
A0A0A0LUB5	mucin-19-like [Gossypium hirsutum]	Csa_1G005620	171.86	0.899	0.797	0.883	0.896	0.887	0.803	1.182	1.222	1.242	0.963	0.946	0.865	1.033	1.02	1.072	1.377	1.378	1.381	0.707	0.00098496	0.709	0.00081536	1.076	0.21782	0.671	0.0068041	1.208	0.0074598	0.756	0.002823	1.134	0.0130989
A0A0A0LHP4	XIAP-associated factor 1 [Cucumis sativus]	Csa_3G892780	23.307	0.903	0.923	0.944	0.943	1.016	0.962	0.986	1.005	0.984	0.902	0.891	1.06	1.228	1.206	1.177	1.153	1.039	0.917	0.931	0.0078177	0.982	0.46524	1.03	0.66834	0.918	0.38358	1.236	0.0011233	1.161	0.084262	1.045	0.61098
A0A0A0L654	scarecrow-like transcription factor PAT1 [Cucumis sativus]	Csa_3G061550	60.638	1.044			1.023			0.917			1.083			1.045			0.874			1.138		1.116		1.037		1.239		1.022		1.196		0.953
A0A0A0KJ88	NEDD8-conjugating enzyme Ubc12 [Cucumis sativus]	Csa_6G487630	20.869	0.874	0.933	0.919	0.959	0.858	0.867	1.087	1.096	1.175	0.933	0.961	1.057	1.165	1.113	1.092	1.147	1.058	0.906	0.812	0.0027442	0.799	0.0065229	1.083	0.139419	0.949	0.56386	1.256	0.0047958	1.083	0.30548	0.926	0.33474
A0A0A0KLU5	probable sugar phosphate/phosphate translocator At3g11320 [Cucumis melo]	Csa_5G198150	33.666
A0A0A0L845	haloacid dehalogenase-like hydrolase domain-containing protein At2g33255 [Cucumis sativus]	Csa_3G133970	30.234	0.87	0.93	0.873	0.944	0.957	0.961	1.093	1.054	0.974	0.957	0.939	1.03	1.022	1.093	1.091	1.222	1.146	1.184	0.856	0.0187174	0.917	0.13112	1.095	0.064464	0.824	0.0045167	1.12	0.0076407	0.903	0.023604	1.138	0.028321
A0A0A0LGZ3	zinc finger BED domain-containing protein DAYSLEEPER isoform X1 [Cucumis sativus]	Csa_2G034510	79.138
A0A0A0K6H4	"D-glycerate 3-kinase, chloroplastic isoform X2 [Cucumis sativus]"	Csa_7G435550	49.544		0.903	0.958		1.038	1.267		1.186	1.109		1.009	0.93		1.122	1.092		0.827	0.647	0.811	0.042682	1.004	0.99968	1.042	0.50414	1.315	0.161997	0.961	0.75846	1.502	0.078523	0.642	0.071562
A0A0A0LHY1	MIP18 family protein At1g68310 [Cucumis sativus]	Csa_3G895930	18.012	1.137	1.333	1.241	1.095	1.34	1.128	1.114	0.931	0.913	0.778	1.014	0.875	1.067	1.064	0.905	0.829	0.057	0.892	1.255	0.043104	1.205	0.105442	0.719	0.020155	1.5	0.41266	0.852	0.128742	1.708	0.36116	0.601	0.3712
A0A0A0LV72	PHD finger-like domain-containing protein 5B [Brassica oleracea var. oleracea]	Csa_1G532280	12.414	1.004	1.108		0.977	0.797		0.871	0.942		0.973	0.996		1.002	1.025		1.243	1.201		1.165	0.136842	0.978	0.83288	0.932	0.30642	0.806	0.0091234	1.143	0.30918	0.829	0.0119166	1.348	0.0198364
A0A0A0LKR1	Phosphotransferase OS=Cucumis sativus OX=3659 GN=Csa_2G000830	Csa_2G000830	53.95	0.592	0.912	0.381	1.11	1.065	1.151	0.694	0.905	0.604	0.808	0.958	0.731	2.367	1.114	2.77	0.373	1.092	0.263	0.856	0.50444	1.51	0.024301	1.325	0.27056	1.445	0.27174	1.879	0.18538	3.617	0.051538	0.784	0.39666
A0A0A0LJF9	LOW QUALITY PROTEIN: protein KAKU4 [Cucumis melo]	Csa_3G881790	61.458	0.986	0.941	1.01	0.834	0.84	0.798	1.03	0.979	1.194	0.984	1.051	0.694	1.017	0.929	1.048	1.31	1.445	1.492	0.917	0.25592	0.772	0.0142991	0.929	0.53294	0.643	0.027459	1.211	0.0085837	0.705	0.0028031	1.326	0.0162826
A0A0A0LID2	"glyoxylate/succinic semialdehyde reductase 2, chloroplastic [Cucumis sativus]"	Csa_3G848210	32.435	1.068	1.078	1.093	0.994	0.985	0.976	0.877	0.875	0.896	1.031	1.038	1.062	0.976	0.986	0.992	1.128	1.02	1.001	1.223	3.8717e-05	1.116	0.0002824	0.967	0.038776	0.994	0.91328	1	0.9648	0.938	0.23622	1.189	0.0104636
A0A0A0L8E6	Proteinase inhibitor [Morus notabilis]	Csa_3G142910	8.0202		1.734	1.74		0.83	0.837		0.813	0.741		0.938	0.973		0.705	0.713		0.798	0.802	2.236	0.036624	1.073	0.26552	0.55	0.00094286	1.194	0.0106795	0.851	0.0018822	0.886	0.0026003	1.03	0.58168
A0A0A0KWM4	"D-2-hydroxyglutarate dehydrogenase, mitochondrial [Cucumis sativus]"	Csa_4G044990	47.189	1.043	0.951	1.054	1.216	0.996	0.981	1.022	0.94	0.917	1.059	1.001	1.071	0.862	1.357	1.024	0.775	0.745	0.899	1.059	0.28514	1.109	0.26276	1.027	0.51764	1.294	0.0128049	1.016	0.9864	1.341	0.125177	0.84	0.055561
A0A0A0LTM5	DENN domain and WD repeat-containing protein SCD1 [Cucumis sativus]	Csa_1G042240	133.73	0.936	0.951	0.95	0.954	0.937	1.021	1.142	1.319	1.208	1.015	0.939	0.958	0.996	0.869	1.048	1.014	0.969	1.054	0.773	0.026279	0.794	0.0096237	1.026	0.34474	0.959	0.28062	1	0.97508	0.959	0.50878	0.828	0.0178959
A0A0A0KX06	dentin sialophosphoprotein-like isoform X2 [Gossypium hirsutum]	Csa_4G051510	40.602	0.908	0.924	0.882	0.987	1.088	0.868	1.036	1.23	1.085	0.998	0.93	0.946	1.033	1.029	1.068	1.154	0.911	1.333	0.81	0.0171354	0.878	0.189015	1.059	0.086619	0.846	0.23984	1.064	0.37882	0.921	0.59352	1.014	0.97242
A0A0A0LCY8	Tubulin beta chain OS=Cucumis sativus OX=3659 GN=Csa_3G732650	Csa_3G732650	50.073	0.857	0.841	0.829	0.787	0.798	0.856	1.151	1.136	1.145	0.766	0.825	0.82	0.753	0.755	0.756	1.984	2.089	1.812	0.736	3.8815e-06	0.711	0.0058786	0.954	0.138019	0.41	4.4564e-05	0.927	0.103301	0.385	0.00189872	1.715	0.0059795
A0A0A0K422	nitronate monooxygenase isoform X1 [Cucumis sativus]	Csa_7G064010	42.108	1.108	1.088	1.09	1.081	1.017	1.04	0.989	1.016	0.997	1.069	1.071	1.176	0.925	0.964	0.879	0.829	0.868	0.781	1.095	0.00078261	1.045	0.087118	1.009	0.8123	1.338	0.0026784	0.882	0.0172392	1.117	0.052323	0.825	0.003659
A0A0A0K4S7	coiled-coil domain-containing protein 124 [Cucumis sativus]	Csa_7G018740	26.656		0.888	0.806		0.811	0.908		1.156	1.38		0.965	0.909		1.065	1.028		1.317	1.231	0.668	0.057981	0.678	0.066562	1.106	0.2159	0.735	0.020884	1.218	0.078722	0.821	0.035696	1.005	0.93992
A0A0A0LPP9	protein Dr1 homolog isoform X2 [Cucumis sativus]	Csa_1G015800	17.469			0.989			0.965			0.954			1.045			1.116			0.968	1.037		1.012		1.057		1.08		1.156		1.153		1.015
A0A0A0K3L9	cysteine-rich repeat secretory protein 38-like [Cucumis sativus]	Csa_7G044840	28.162	0.826	0.858	0.911	0.877	0.907	0.865	1.109	1.267	0.95	1.117	1.05	1.087	1.392	1.336	1.403	0.756	0.674	0.692	0.78	0.051222	0.796	0.058937	1.254	0.0025247	1.533	0.00039635	1.559	2.3927e-05	1.947	6.0556e-05	0.638	0.007919
A0A0A0KHF1	germin-like protein subfamily 1 member 1 [Cucumis sativus]	Csa_6G404270	24.344	1.175	1.159	0.946	1.126	1.183	1.035	0.934	0.686	1.569	1.077	1.218	1.077	0.944	1.034	0.957	0.67	0.527	0.656	1.029	0.7587	1.049	0.68896	1.028	0.72416	1.82	0.0022803	0.878	0.054639	1.584	0.0047391	0.581	0.125557
A0A0A0LUJ3	putative invertase inhibitor [Cucumis sativus]	Csa_1G009900	21.477
A0A0A0LTL3	pentatricopeptide repeat-containing protein At2g37230 [Cucumis sativus]	Csa_1G293020	85.603	0.955	0.969	0.952	1.036	1.074	1.026	0.963	0.923	1.08	0.943	0.992	0.992	1.02	0.944	0.971	1.122	1.122	1.092	0.97	0.60618	1.057	0.30324	1.018	0.38418	0.877	0.0023849	0.936	0.066336	0.88	0.0061969	1.125	0.066396
A0A0A0LAM3	Trafficking protein particle complex subunit OS=Cucumis sativus OX=3659 GN=Csa_3G419290	Csa_3G419290	20.821	0.973	0.991	0.975	0.998	1.056	1.113	0.978	1.064	1.034	0.945	1.051	0.936	0.993	0.93	0.986	0.994	0.968	0.962	0.955	0.15144	1.03	0.5122	0.998	0.9297	1.003	0.97198	0.919	0.088844	0.995	0.82418	0.951	0.133457
A0A0A0K8E5	hybrid signal transduction protein dokA isoform X2 [Nelumbo nucifera]	Csa_7G145940	20.142
A0A0A0LU41	serine/threonine-protein kinase ATM-like [Ziziphus jujuba]	Csa_1G046090	88.64	1.008	0.997	0.873	0.968	0.849	1.04	1.061	0.899	1.019	0.988	1.041	0.98	0.987	0.88	1.013	1.073	1.466	1.2	0.966	0.64198	0.959	0.61006	1.046	0.4067	0.805	0.088296	1.008	0.9017	0.77	0.065423	1.255	0.100556
A0A0A0LN99	mitochondrial import receptor subunit TOM7-1 [Cucumis sativus]	Csa_2G424720	7.9802	1.048	1.045	1.003	0.972	1.014	0.987	0.897	0.939	0.977	1.045	1.059	1.063	0.955	0.899	0.952	1.118	1.086	1.082	1.101	0.027735	1.057	0.113457	1.023	0.20464	0.964	0.033537	0.944	0.066701	0.854	0.0020553	1.168	0.0043224
A0A0A0KQI8	protein NLRC3 [Cucumis sativus]	Csa_5G467390	39.545	0.911	1.013	1.063	1.066	1.027	0.991	1.256	1.103	0.948	0.869	0.954	0.91	0.947	0.916	0.956	1.122	1.085	1.205	0.903	0.35562	0.933	0.49048	0.915	0.173602	0.801	0.0056786	0.914	0.022321	0.826	0.0047778	1.032	0.69346
A0A0A0KP57	WPP domain-associated protein [Cucumis sativus]	Csa_6G525510	101.56	0.956			1.096			1.257			1.045			0.942			0.778			0.761		0.872		1.093		1.343		0.859		1.211		0.619
A0A0A0LK08	plant/F14D7-9 protein [Medicago truncatula]	Csa_2G345910	31.154	0.799	0.826	1.014	0.823	0.748	0.772	1.071	0.929	1.146	0.884	0.928	0.775	1.02	1.052	0.996	1.544	1.842	2.254	0.839	0.140558	0.745	0.0127165	0.98	0.86158	0.459	0.0032009	1.309	0.00111626	0.544	0.032541	1.793	0.0101602
A0A0A0KM45	40S ribosomal protein S26 OS=Cucumis sativus OX=3659 GN=Csa_5G220930	Csa_5G220930	14.843	0.769	0.914	0.796	0.697	0.84	0.869	0.98	0.984	1.072	1.04	1.076	1.029	1.172	1.079	1.016	1.321	1.344	1.41	0.817	0.027497	0.792	0.033859	1.269	0.0115379	0.772	0.00039963	1.358	0.0182215	0.802	0.008296	1.342	0.0011034
A0A0A0KAH6	fatty-acid-binding protein 1 [Cucumis sativus]	Csa_7G388440	31.309	0.876	0.818		0.983	1.243		1.069	1.302		1.049	0.892		1.052	0.865		1.087	1.059		0.714	0.086258	0.939	0.71224	1.146	0.26876	0.904	0.33426	0.861	0.43658	0.893	0.35598	0.905	0.4405
A0A0A0LA75	"Arginine biosynthesis bifunctional protein ArgJ, chloroplastic OS=Cucumis sativus OX=3659 GN=Csa_3G734910"	Csa_3G734910	48.193	0.963	0.947	1.022	0.938	0.936	0.974	1.017	1.083	0.953	1.14	1.096	1.047	1.019	0.982	1.026	1.023	0.995	1.023	0.96	0.41456	0.933	0.15564	1.12	0.028623	1.08	0.044343	1.063	0.031483	0.995	0.7888	0.996	0.9476
A0A0A0KGI8	BSD domain-containing family protein [Populus trichocarpa]	Csa_6G495820	55.27		0.96	0.871		0.951	0.897		0.99	2.035		1.094	0.914		1.104	0.791		0.949	0.852	0.605	0.35006	0.611	0.35654	1.097	0.47386	1.115	0.41752	1.025	0.95112	1.052	0.84646	0.595	0.33682
A0A0A0LHZ3	eukaryotic translation initiation factor 4G isoform X1 [Cucumis sativus]	Csa_2G118310	204.42	0.927	0.903	0.909	0.929	0.919	0.909	1.066	1.099	1.251	0.947	0.915	0.874	0.932	0.947	0.9	1.283	1.477	1.448	0.802	0.0117164	0.807	0.050382	0.999	0.95196	0.65	0.00099717	1.008	0.6586	0.66	0.00088313	1.232	0.033796
A0A0A0KU74	Heat shock protein 70 OS=Cucumis sativus OX=3659 GN=Csa_5G512930	Csa_5G512930	71.453	1.032	1.027	1.039	1.049	1.027	1.056	0.925	0.93	0.923	1.019	1.014	1.003	0.954	0.961	0.974	1.047	1.082	1.034	1.115	1.56548e-05	1.127	0.000160074	0.98	0.024681	0.96	0.046358	0.922	0.00146254	0.913	0.0036587	1.139	0.00069989
A0A0A0KNQ1	actin-depolymerizing factor 2 isoform X2 [Cucumis sativus]	Csa_5G512870	15.976	0.87		0.865	0.819		0.744	0.99		0.971	0.966		1.052	1.11		1.086	1.432		1.47	0.885	0.0067556	0.797	0.043217	1.163	0.072301	0.695	0.0146795	1.405	0.020217	0.757	0.0037219	1.48	0.00172164
A0A0A0KH10	ABC transporter G family member 23 [Cucumis sativus]	Csa_6G431740	73.331	0.927			0.974			1.195			1			1.074			0.943			0.776		0.815		1.079		1.06		1.103		1.139		0.789
A0A0A0KS40	protein TONNEAU 1a isoform X1 [Cucumis sativus]	Csa_5G503600	29.698	0.968	0.968	0.895	0.882	0.976	0.972	1.066	1.067	1.282	0.908	0.958	0.879	0.904	0.916	0.905	1.461	1.251	1.29	0.829	0.050581	0.829	0.056617	0.97	0.44312	0.686	0.0021997	0.963	0.38558	0.681	0.0151848	1.172	0.107798
A0A0A0KKN2	Cysteine proteinase inhibitor OS=Cucumis sativus OX=3659 GN=Csa_6G476020	Csa_6G476020	10.444	1.234	1.109		1.095	1.065		0.573	0.66		1.266	1.236		1.22	1.203		0.349	0.549		1.9	0.0184562	1.752	0.0159769	1.068	0.34546	2.786	0.043637	1.122	0.0178356	2.698	0.139443	0.728	0.2883
A0A0A0L075	gamma aminobutyrate transaminase 2-like [Cucumis sativus]	Csa_4G056840	56.128	1.042	1.073	1.021	1.017	0.972	1.009	0.868	0.814	0.906	0.962	0.981	1.023	0.851	0.835	0.861	1.305	1.257	1.163	1.212	0.00492	1.158	0.0123012	0.946	0.073481	0.796	0.0041219	0.85	0.00060017	0.684	0.00041802	1.439	0.00138194
A0A0A0KW79	phosphoglycerate mutase-like protein 1 isoform X1 [Cucumis sativus]	Csa_4G179150	39.589	0.914	0.855	0.957	0.898	0.841	0.911	1.077	2.161	1.179	0.975	0.919	0.941	0.946	0.694	0.961	1.036	0.948	1.007	0.617	0.18902	0.6	0.171038	1.04	0.34024	0.948	0.164679	0.982	0.80384	0.87	0.2418	0.677	0.26238
A0A0A0LYS1	IAA-amino acid hydrolase ILR1-like 4 [Cucumis sativus]	Csa_1G575150	48.75
A0A0A0KG66	"28S ribosomal protein S29, mitochondrial-like [Cucumis sativus]"	Csa_6G310480	50.813		0.855	0.872		1.022	1.154		0.886	0.916		1.144	1.043		1.076	0.986		1.076	1.093	0.958	0.159575	1.208	0.097265	1.266	0.038097	1.008	0.89162	0.948	0.55262	0.951	0.3655	1.204	0.0097004
A0A0A0LRJ0	"WEB family protein At3g02930, chloroplastic-like [Cucumis sativus]"	Csa_2G442260	99.784	0.967	1.03	1.017	1.07	1.108	1.142	1.021	0.92	0.922	0.962	0.907	0.98	1.134	1.177	1.07	0.87	0.83	0.859	1.053	0.25566	1.16	0.0190802	0.945	0.135479	1.113	0.0171361	1.018	0.62356	1.321	0.00086275	0.894	0.04008
A0A0A0L5T5	"LOW QUALITY PROTEIN: probable isoleucine--tRNA ligase, mitochondrial [Cucumis sativus]"	Csa_3G154310	28.778
A0A0A0LIQ8	"probable 3-hydroxyisobutyrate dehydrogenase-like 1, mitochondrial [Cucumis sativus]"	Csa_2G000840	35.636	1.091	1.001	0.993	1.022	1.002	1.078	0.909	0.887	1.031	1.029	0.958	1.024	1.008	1.099	1.002	0.837	0.892	0.926	1.091	0.185502	1.097	0.140042	0.976	0.56306	1.134	0.028057	1.002	0.96284	1.171	0.0197636	0.939	0.32772
A0A0A0M2H0	translation initiation factor eIF-2B subunit gamma isoform X1 [Cucumis sativus]	Csa_1G600810	49.523	1.028	1.048	1.038	1.042	1.073	1.112	0.986	1.014	0.941	1.059	0.991	1.012	1.009	1.037	0.979	0.893	0.92	1.015	1.059	0.062565	1.097	0.032018	0.983	0.44596	1.083	0.136519	0.937	0.061783	1.07	0.178737	0.962	0.4163
A0A0A0LJ70	Amidophosphoribosyltransferase OS=Cucumis sativus OX=3659 GN=Csa_2G252070	Csa_2G252070	62.521	1.078	1.047	1.09	1	1.004	1.013	0.894	0.914	0.943	1.083	1.099	1.039	0.944	0.992	0.978	0.968	0.952	0.927	1.169	0.00134405	1.097	0.0043824	1.002	0.9374	1.131	0.0042152	0.966	0.083516	1.024	0.29768	1.035	0.160076
A0A0A0KFX7	casein kinase II subunit alpha-like [Cucumis sativus]	Csa_6G495050	49.116	1.084	1.02	1.031	1.033	1.079	1.049	1.107	1.19	0.966	0.892	0.929	0.957	0.838	0.834	0.867	1.138	0.987	1.115	0.961	0.597	0.969	0.67474	0.886	0.012	0.857	0.035699	0.803	0.00024139	0.784	0.0062972	0.993	0.94722
A0A0A0LM37	developmentally-regulated G-protein 3 [Cucumis sativus]	Csa_2G297130	41.057	0.962	1.037	1.034	0.99	0.928	0.922	0.967	0.943	0.967	0.993	1.014	0.954	0.935	0.914	0.895	1.26	1.252	1.283	1.054	0.114162	0.987	0.6096	0.976	0.47816	0.78	0.00021579	0.966	0.26058	0.723	2.2136e-05	1.319	1.77379e-05
A0A0A0L628	glutamic acid-rich protein isoform X3 [Cucumis sativus]	Csa_3G047780	50.051		0.84			0.905			2.025			0.86			0.928			0.788		0.415		0.447		1.024		1.091		1.025		1.178		0.389
A0A0A0LID7	ras-related protein RABD2c [Cucumis melo]	Csa_3G913980	22.581	0.995	0.924	0.988	1.065	1.007	1.016	1.005	1.206	0.999	1.058	0.931	1.032	1.025	0.978	1.019	1	1.107	0.957	0.906	0.22106	0.962	0.61304	1.039	0.45794	0.986	0.82466	0.979	0.39874	0.986	0.80306	0.955	0.58632
A0A0A0K6K4	alcohol dehydrogenase class-P [Cucumis sativus]	Csa_7G322060	40.983	0.94	0.912	0.915	0.919	0.908	0.898	1.127	1.135	1.152	1.061	1.089	1.055	1.311	1.293	1.311	0.699	0.693	0.684	0.81	5.6888e-05	0.798	1.85675e-05	1.158	0.0004229	1.544	1.5339e-06	1.437	7.5061e-07	1.886	6.8857e-08	0.608	3.2527e-07
A0A0A0LFC1	NADH-cytochrome b5 reductase OS=Cucumis sativus OX=3659 GN=Csa_3G816050	Csa_3G816050	31.118	0.932	0.925	0.925	0.987	0.916	0.959	0.915	0.929	1.045	0.979	0.977	0.931	1.02	1.058	1.015	1.257	1.275	1.293	0.963	0.4826	0.991	0.87266	1.038	0.157301	0.755	0.000102507	1.081	0.037262	0.809	0.000160295	1.324	0.0027233
A0A0A0KQ59	"ribose-phosphate pyrophosphokinase 3, mitochondrial [Cucumis sativus]"	Csa_5G598760	45.855			0.918			1.11			1.341			0.905			1.013			0.845	0.685		0.828		0.986		1.071		0.913		1.199		0.63
A0A0A0KW06	"putative endo-1,3(4)-beta-glucanase 2 [Cucumis sativus]"	Csa_5G647400	76.553	1.047	1.074	1.1	0.998	1.007	0.983	1.022	0.935	0.912	1.006	1.015	1.02	0.969	0.987	0.95	0.985	1.028	1.013	1.123	0.035458	1.041	0.30164	0.944	0.0180249	1.005	0.71906	0.973	0.099997	0.96	0.072659	1.055	0.21358
A0A0A0LLC2	nuclear pore complex protein NUP160 isoform X4 [Cucumis sativus]	Csa_2G150000	40.748	1.135	1.139	1.086	1.067	1.027	1.078	1.079	1.102	1.293	0.987	1.082	0.91	0.864	0.92	0.851	0.88	0.718	0.877	0.967	0.63562	0.913	0.21072	0.887	0.078999	1.204	0.089179	0.831	0.0026967	1.065	0.40426	0.712	0.0182219
A0A0A0LCC3	"protein RETICULATA-RELATED 4, chloroplastic-like [Cucumis melo]"	Csa_3G686720	41.077	0.897			0.874			1.109			1.107			1.147			0.97			0.809		0.788		1.234		1.141		1.312		1.182		0.875
A0A0A0LTJ3	"Elongation factor Ts, mitochondrial OS=Cucumis sativus OX=3659 GN=EFTS"	EFTS	121.86	1.072	1.011		1.618	1.542		0.58	0.698		1.403	1.421		0.732	0.79		0.288	0.303		1.63	0.036777	2.473	0.0108849	1.356	0.0095392	4.778	0.00027991	0.482	0.0037809	2.575	0.0023392	0.462	0.0153
A0A0A0KST0	TVP38/TMEM64 family membrane protein slr0305 [Cucumis melo]	Csa_5G649300	35.377	1.166	1.241		1.501	1.628		0.417	0.254		1.614	1.73		0.703	0.613		0.204	0.056		3.587	0.034637	4.663	0.024678	1.389	0.0195566	12.862	0.051205	0.421	0.0083191	5.062	0.107881	0.387	0.24902
A0A0A0LB38	tetratricopeptide repeat protein 7A isoform X1 [Cucumis sativus]	Csa_3G576340	81.49	0.938			1.074			1.209			1.021			1.095			0.722			0.776		0.888		1.088		1.414		1.02		1.517		0.597
A0A0A0KGQ7	tRNA (cytosine(34)-C(5))-methyltransferase [Cucumis sativus]	Csa_6G499770	92.878	1.064	1.053	1.046	1.022	1.019	0.997	1.022	1.051	1	0.99	0.97	1.005	0.88	0.846	0.825	1.127	1.067	1.207	1.029	0.129104	0.989	0.52792	0.937	0.0047609	0.872	0.021483	0.84	0.00100153	0.75	0.0020628	1.107	0.059478
A0A0A0LFL8	lysosomal beta glucosidase-like [Cucumis sativus]	Csa_3G842070	69.059	0.826	1.184	1.072	1.174	1.156	1.146	1.122	0.871	1.116	1.16	1.036	1.032	0.931	0.906	0.898	0.858	0.816	0.744	0.991	0.92758	1.118	0.29362	1.047	0.64896	1.335	0.0069788	0.787	5.5024e-05	1.131	0.044424	0.778	0.057718
A0A0A0KYI1	"biotin carboxylase 2, chloroplastic [Cucumis sativus]"	Csa_4G438530	58.009	1.034	1.03	1.018	0.979	1.002	1.009	0.94	0.959	0.938	1.006	1.046	1.01	1.008	0.991	0.977	0.986	0.997	1.027	1.086	0.00061567	1.054	0.0104019	0.994	0.64238	1.017	0.37982	0.995	0.73326	0.989	0.49732	1.061	0.0136571
A0A0A0LHM6	"hydroxymethylglutaryl-CoA lyase, mitochondrial [Cucumis sativus]"	Csa_3G823050	41.544
A0A0A0L9R3	"alanine--glyoxylate aminotransferase 2 homolog 3, mitochondrial [Cucumis sativus]"	Csa_3G730200	52.333
A0A0A0KGY2	ACC oxidase OS=Cucumis sativus OX=3659 GN=Csa_6G160180	Csa_6G160180	35.414		0.926			0.8			0.908			0.749			1.173			1.646		1.02		0.881		0.809		0.455		1.466		0.713		1.813
A0A0A0LBD7	polygalacturonase ADPG2 [Cucumis sativus]	Csa_3G810540	51.082	1.036	1.118	1.054	1.015	1.065	1.058	0.92	0.765	0.835	1.065	1.057	1.147	1.082	1.048	1.022	0.833	0.874	0.837	1.273	0.0137228	1.245	0.0160181	1.019	0.61986	1.285	0.00116	1.004	0.85332	1.239	0.00067913	1.01	0.83808
A0A0A0KGZ7	D-aminoacyl-tRNA deacylase [Cucumis sativus]	Csa_6G367180	34.813	0.804	1.021	0.942	0.977	0.958	1.074	1.323	1.191	0.97	1.102	1.009	1.106	1.222	1.063	1.216	0.69	0.826	0.672	0.794	0.119559	0.864	0.22614	1.163	0.11272	1.47	0.0055351	1.164	0.059397	1.6	0.0039841	0.628	0.0145572
A0A0A0LI17	nuclear pore complex protein NUP205 [Cucumis sativus]	Csa_2G006200	212.4	0.987	1.112	1.151	1.045	1.112	1.089	0.966	0.974	0.964	1.137	1.071	1.155	1.082	1.037	1.004	0.516	0.599	0.602	1.119	0.141643	1.118	0.0039008	1.035	0.52864	1.959	0.00026225	0.962	0.24302	1.819	0.00040036	0.591	0.0090818
A0A0A0L9Z4	glu S.griseus protease inhibitor-like [Elaeis guineensis]	Csa_3G142410	7.9861	1.061	1.077	1.047	0.92	0.942	0.955	0.972	0.871	0.907	1.203	1.166	1.171	1.149	1.07	1.066	0.646	0.836	0.837	1.158	0.0110592	1.024	0.50128	1.111	0.00115661	1.527	0.038317	1.166	0.0045805	1.417	0.0166365	0.843	0.127
A0A0A0L0C1	importin-5 [Cucumis sativus]	Csa_4G268110	122.56	1.021	1.091	1.051	1.007	0.939	1.02	1.019	1.059	0.996	1.031	1.009	0.961	0.989	1.007	0.991	0.903	0.923	0.973	1.029	0.33864	0.965	0.31334	0.949	0.1364	1.072	0.08338	1.007	0.78512	1.067	0.045864	0.911	0.030038
A0A0A0KUH8	probable LRR receptor-like serine/threonine-protein kinase At5g10290 [Cucumis sativus]	Csa_4G026800	67.327		0.998			0.968			1.422			1.04			0.865			0.85		0.702		0.681		1.042		1.224		0.894		1.018		0.598
A0A0A0KTQ9	beta-galactosidase [Cucumis sativus]	Csa_5G623820	125.86	1.1	1.083	1.073	1.074	1.03	1.088	0.869	0.913	0.927	1.125	1.057	1.066	0.937	1.024	0.947	0.813	0.898	0.855	1.202	0.00089899	1.178	0.0030213	0.998	0.89988	1.266	0.0024404	0.911	0.044919	1.133	0.035483	0.947	0.190261
A0A0A0LM77	Ribosome assembly factor mrt4 OS=Cucumis sativus OX=3659 GN=Csa_2G302060	Csa_2G302060	23.384	1.173	1.184	1.149	0.931	0.99	1.017	0.931	0.934	0.866	0.994	0.973	0.961	0.739	0.858	0.779	1.287	1.074	1.272	1.284	0.00067623	1.076	0.112218	0.835	0.00016491	0.806	0.023076	0.809	0.0137804	0.654	0.0043999	1.33	0.0112027
A0A0A0LYA2	exportin-4 isoform X2 [Cucumis sativus]	Csa_1G680100	31.746			1.063			1.046			1.158			0.89			1.091			0.797	0.918		0.903		0.837		1.117		1.043		1.369		0.688
A0A0A0LU01	"ATPase 11, plasma membrane-type [Cucumis sativus]"	Csa_1G045600	84.502	0.993	0.959	1.005	1.023	1.023	1.004	1.079	1.094	1.026	0.996	0.965	0.973	0.958	0.984	1.018	0.95	0.914	0.966	0.924	0.030924	0.953	0.081801	0.992	0.673	1.037	0.127802	0.97	0.180525	1.046	0.135261	0.885	0.0086011
A0A0A0LMS7	dentin sialophosphoprotein [Populus trichocarpa]	Csa_2G416160	55.039		1.152	0.995		0.962	0.919		1.818	0.953		0.598	0.934		0.807	0.989		0.919	1.328	0.775	0.59644	0.679	0.4079	0.714	0.26526	0.682	0.30902	0.955	0.6722	0.799	0.4189	0.811	0.68382
A0A0A0LS94	Katanin p80 WD40 repeat-containing subunit B1 homolog OS=Cucumis sativus OX=3659 GN=Csa_1G072490	Csa_1G072490	108.45		0.83			0.889			1.091			0.98			1.155			1.225		0.761		0.815		1.181		0.8		1.299		0.943		1.123
A0A0A0K389	calmodulin-interacting protein 111 isoform X2 [Cucumis sativus]	Csa_7G074810	114.97
A0A0A0LTD5	ABC transporter I family member 20 [Cucumis sativus]	Csa_1G181360	36.718			1.01			0.993			0.986			0.877			1.155			1.041	1.024		1.007		0.868		0.842		1.163		1.11		1.056
A0A0A0KZ31	probable carboxylesterase 15 [Cucumis sativus]	Csa_4G279870	35.242	0.969	0.896	1.162	1.084	1.174	1.096	1.085	1.094	0.948	1.095	1.162	1.011	0.959	0.966	0.909	0.846	0.736	0.841	0.968	0.70634	1.073	0.24606	1.08	0.40412	1.349	0.0078792	0.845	0.0059035	1.17	0.032635	0.775	0.0171995
A0A0A0KR84	squamous cell carcinoma antigen recognized by T-cells 3 isoform X2 [Cucumis sativus]	Csa_5G528410	62.905	1.161		1.104	0.993		0.892	0.933		1.025	1.078		1.108	0.966		0.961	0.823		0.945	1.157	0.110998	0.963	0.6448	0.965	0.34358	1.236	0.093079	1.022	0.7047	1.09	0.42232	0.903	0.3418
A0A0A0LKK4	---	Csa_2G349670	7.4946	0.963	0.959	1.009	1.113	1.046	1.053	1.229	1.185	1.072	0.921	0.968	1.058	0.908	0.843	0.892	0.981	1.142	0.979	0.841	0.0173821	0.921	0.15018	1.005	0.93052	0.95	0.48346	0.823	0.0028189	0.852	0.047036	0.89	0.146056
A0A0A0LUG7	endonuclease 1 precursor [Cucumis sativus]	Csa_1G072450	27.039
A0A0A0LKD4	superkiller viralicidic activity 2-like 2 [Cucumis sativus]	Csa_2G068685	17.506	1.003	1.017	0.891	1.005	1.001	0.851	1.202	1.193	2.057	0.971	1.018	0.985	0.816	0.784	0.793	1.14	1.116	0.77	0.654	0.101435	0.642	0.093939	1.022	0.6313	0.983	0.98876	0.838	0.035841	0.791	0.22862	0.68	0.171442
A0A0A0LAT6	sn1-specific diacylglycerol lipase alpha [Gossypium arboreum]	Csa_3G302120	51.953	1.072	0.936	1.009	1.009	1.054	1.075	0.955	0.953	0.95	1.064	1.031	1.062	1.021	1.09	1.101	0.876	0.869	0.849	1.056	0.31228	1.098	0.038359	1.046	0.31272	1.217	0.000142099	1.024	0.48642	1.238	0.00110471	0.908	0.00052039
A0A0A0LLV1	serine/threonine-protein kinase SMG1-like [Cucumis sativus]	Csa_2G237710	426.22
A0A0A0KV82	cleavage and polyadenylation specificity factor subunit 3-I-like [Cucumis sativus]	Csa_5G587170	76.339		0.992	1.138		1.052	1.005		1.027	1.003		1.007	1.017		0.992	0.911		0.985	0.942	1.049	0.57842	1.013	0.66306	0.95	0.55254	1.05	0.163501	0.925	0.246	0.988	0.80958	0.949	0.174457
A0A0A0K2K7	"zeaxanthin epoxidase, chloroplastic [Cucumis sativus]"	Csa_7G014500	45.164	1.078	1.023	0.945	1.027	0.981	1	0.853	0.978	0.976	1.069	1.018	0.99	1.024	1.036	1.131	0.797	1.008	1.021	1.085	0.2374	1.072	0.20664	1.01	0.81512	1.089	0.33798	1.061	0.162498	1.129	0.2162	1.007	0.98002
A0A0A0LFJ0	LOW QUALITY PROTEIN: L-type lectin-domain containing receptor kinase IV.1-like [Cucumis melo]	Csa_3G734050	78.363	1.059		0.987	0.886		0.871	1.242		1.198	1.075		1.152	1.203		1.287	0.552		0.523	0.839	0.0467	0.72	0.0036772	1.088	0.22794	2.072	0.0036153	1.417	0.0098553	2.316	0.0026385	0.441	0.00156167
A0A0A0L1C2	"transmembrane protein, putative [Medicago truncatula]"	Csa_4G192080	32.265	0.998		1.01	1.695		1.734	0.458		0.555	1.581		1.416	0.72		0.756	0.187		0.227	1.982	0.018963	3.385	0.0061837	1.493	0.0187616	7.239	0.0031437	0.43	0.00101876	3.565	0.0060813	0.409	0.022465
A0A0A0LGI8	RNA polymerase II-associated protein 3 isoform X1 [Cucumis sativus]	Csa_2G034580	51.294			1.092			0.823			0.806			1.006			1.091			1.221	1.355		1.021		0.921		0.824		1.326		0.894		1.515
A0A0A0M163	14 kDa zinc-binding protein isoform X2 [Cucumis sativus]	Csa_1G701380	19.909	0.856	0.857		0.842	0.749		1.231	1.319		1.098	1.05		0.881	0.934		1.313	1.355		0.672	0.055198	0.624	0.020025	1.254	0.062762	0.805	0.0155175	1.141	0.179004	0.68	0.0073229	1.046	0.35156
A0A0A0LKK5	cyclopropane-fatty-acyl-phospholipid synthase family protein [Populus trichocarpa]	Csa_2G171950	98.208	0.924	0.994	0.931	1.093	1.023	1.039	1.069	1.004	1.113	0.964	1.008	0.965	0.957	0.956	0.976	1.095	1.135	1.008	0.894	0.042382	0.99	0.80942	1.031	0.32552	0.907	0.064321	0.916	0.0141441	0.892	0.034357	1.016	0.74862
A0A0A0LBU7	S-acyltransferase OS=Cucumis sativus OX=3659 GN=Csa_3G560760	Csa_3G560760	50.298	1.004	0.934	1.023	1.133	1.039	1.119	1.338	1.301	1.012	0.943	0.975	0.941	1.088	0.954	1.062	0.952	0.955	1.017	0.811	0.094942	0.901	0.3554	0.966	0.31564	0.978	0.4152	0.943	0.28884	1.062	0.26958	0.801	0.078321
A0A0A0LAC6	heat shock 70 kDa protein 8 [Cucumis sativus]	Csa_3G147740	61.985	1.046	0.998	1.116	1.068	1.109	1.057	1.097	1.103	1.014	1.013	1.067	1.037	1.121	1.032	1.079	0.597	0.602	0.586	0.983	0.704	1.006	0.83818	0.986	0.73666	1.746	2.5796e-06	0.999	0.97388	1.811	1.96473e-05	0.555	3.5963e-05
A0A0A0LKQ1	DNA-directed RNA polymerase V subunit 7 [Cucumis sativus]	Csa_2G193330	19.876	1.072		0.996	1.03		1.04	1.07		1.233	1.028		0.89	0.802		0.856	1.059		1.138	0.898	0.31636	0.899	0.28032	0.927	0.44062	0.873	0.22936	0.801	0.021223	0.755	0.028485	0.954	0.6266
A0A0A0LV37	Aldose 1-epimerase OS=Cucumis sativus OX=3659 GN=Csa_1G025130	Csa_1G025130	36.921	0.952	1.025	0.959	0.947	0.939	1.085	1.027	1.043	1.052	0.918	0.917	0.91	1.133	1.021	0.938	1.131	1.156	1.165	0.94	0.065043	0.952	0.3885	0.935	0.106138	0.795	1.80072e-05	1.041	0.61518	0.896	0.110561	1.106	0.00089549
A0A0A0L3U1	Secretory carrier-associated membrane protein OS=Cucumis sativus OX=3659 GN=Csa_3G006700	Csa_3G006700	30.501	1.088		1.031	1.095		1.081	0.918		0.938	0.938		1.029	0.924		0.939	1.052		1.008	1.142	0.044843	1.172	0.0061627	0.928	0.29564	0.955	0.45362	0.856	0.0043774	0.904	0.04808	1.11	0.048964
A0A0A0LD61	E3 ubiquitin-protein ligase PRT6 [Cucumis sativus]	Csa_3G734220	231.09
A0A0A0LPY6	"outer envelope protein 64, chloroplastic [Cucumis sativus]"	Csa_1G025100	64.505	0.922	0.97	0.964	0.931	0.898	0.954	1.06	0.98	1.164	0.966	0.997	0.915	0.961	0.875	0.929	1.238	1.343	1.275	0.891	0.097063	0.869	0.058218	1.008	0.81804	0.746	0.00106341	0.994	0.84188	0.717	0.00078303	1.203	0.027422
A0A0A0LHL0	blue copper protein-like isoform X1 [Cucumis sativus]	Csa_3G889930	19.472	0.952	1.005	1.054	0.938	0.93	0.891	0.994	0.979	0.887	1.119	1.038	1.01	1.188	1.075	1.141	0.836	0.865	1.045	1.053	0.32502	0.965	0.42178	1.052	0.3007	1.153	0.125444	1.234	0.0031848	1.24	0.043698	0.96	0.6004
A0A0A0K9L6	histidine-containing phosphotransfer protein 1 isoform X1 [Cucumis sativus]	Csa_6G067360	17.598	0.98			1.069			1.278			1.044			1.063			0.61			0.767		0.836		1.065		1.711		0.994		1.743		0.477
A0A0A0KDG8	"DNA gyrase subunit A, chloroplastic/mitochondrial [Cucumis sativus]"	Csa_6G401070	38.514	1.083	1.028	1.049	1.048	1.025	1.054	1.169	1.396	1.219	1.105	1.05	1.141	0.913	0.92	0.894	0.684	0.668	0.675	0.835	0.033237	0.826	0.074162	1.043	0.21732	1.626	4.1207e-05	0.872	0.00034284	1.345	1.55651e-05	0.536	0.007463
A0A0A0KSE5	protein ALTERED XYLOGLUCAN 4 [Cucumis sativus]	Csa_5G603260	51.003
A0A0A0LQY1	Acyl-coenzyme A oxidase OS=Cucumis sativus OX=3659 GN=Csa_2G415540	Csa_2G415540	76.132	0.934		0.937	0.977		1.058	1.161		0.934	0.984		0.934	0.829		0.876	1.289		1.283	0.893	0.50476	0.971	0.85538	1.025	0.44778	0.746	0.0078448	0.838	0.067739	0.663	0.0044958	1.228	0.30306
A0A0A0KJY0	probable dolichyl-diphosphooligosaccharide--protein glycosyltransferase subunit 3B [Cucumis sativus]	Csa_6G514900	38.861	1.05	1.078	1.031	1.111	1.116	1.082	1.064	0.973	1.087	0.944	0.931	1.004	0.913	0.875	0.958	1.026	0.945	0.968	1.011	0.75546	1.059	0.172161	0.911	0.024718	0.98	0.57436	0.83	0.0025769	0.934	0.130236	0.941	0.22134
A0A0A0KJ02	"nudix hydrolase 16, mitochondrial isoform X2 [Cucumis sativus]"	Csa_6G401320	14.149	1.085			1.073			1.036			0.964			1.023			0.818			1.047		1.036		0.888		1.178		0.953		1.251		0.79
A0A0A0K9R3	synaptotagmin-5 [Cucumis sativus]	Csa_6G076760	55.417	1	1.08	1.012	1.012	1.046	1.073	0.919	0.917	0.971	0.999	1.072	1.021	1.144	0.93	0.961	0.942	0.951	0.999	1.102	0.033641	1.115	0.0123601	1	0.9967	1.069	0.073383	0.969	0.62576	1.049	0.5427	1.03	0.31676
A0A0A0LDK0	4-coumarate--CoA ligase-like 7 [Cucumis sativus]	Csa_3G740270	59.421
A0A0A0KY17	Hexosyltransferase OS=Cucumis sativus OX=3659 GN=Csa_4G119780	Csa_4G119780	63.082	0.848	1.086	0.944	0.867	0.971	0.908	1.116	0.912	1.134	0.677	0.956	0.901	0.785	0.953	0.892	2.082	1.172	1.422	0.91	0.39928	0.868	0.150799	0.88	0.35834	0.542	0.040817	0.958	0.5288	0.562	0.036761	1.479	0.115158
A0A0A0KWT6	"54S ribosomal protein L19, mitochondrial [Cucumis sativus]"	Csa_4G279840	16.935	0.967	1.071	1	1.032	1.085	1.047	0.996	0.95	1.197	1.015	0.998	1.039	1.016	0.92	0.844	1.035	0.992	0.976	0.967	0.71694	1.007	0.88094	1.005	0.87582	1.016	0.4802	0.879	0.076476	0.926	0.23016	0.955	0.60416
A0A0A0LAM1	Dynein light chain OS=Cucumis sativus OX=3659 GN=Csa_3G159460	Csa_3G159460	13.698
A0A0A0LSZ7	40S ribosomal protein S7 OS=Cucumis sativus OX=3659 GN=Csa_1G042360	Csa_1G042360	22.001	1.098	1.085	1.123	0.918	0.916	0.994	0.89	1.027	1.015	0.955	0.876	0.975	0.964	0.955	0.94	1.098	1.383	0.985	1.128	0.060242	0.965	0.54896	0.849	0.0085986	0.81	0.127323	1.011	0.6992	0.825	0.21068	1.182	0.22164
A0A0A0KK73	phenylalanine ammonia-lyase 1-like [Cucumis sativus]	Csa_6G445740	60.013	0.924	0.947		1.281	1.096		1.14	1.058		0.774	0.907		1.053	1.169		0.906	0.873		0.851	0.055076	1.081	0.47234	0.898	0.30346	0.945	0.54016	0.935	0.55614	1.249	0.057485	0.809	0.036883
A0A0A0KY45	PLAC8 family protein [Medicago truncatula]	Csa_4G047880	27.674		0.91	1.006		1.13	1.107		0.931	0.98		1.107	1.01		1.227	0.985		0.659	0.94	1.003	0.97886	1.171	0.029322	1.105	0.27906	1.324	0.24872	0.989	0.89038	1.383	0.25064	0.837	0.3934
A0A0A0LUI7	intersectin-1 [Cucumis sativus]	Csa_1G462540	38.821	1.001	1.044	0.986	0.99	0.955	0.984	0.977	1.069	1.044	0.967	0.952	0.886	1.035	0.961	1.024	1.083	1.034	1.163	0.981	0.58638	0.948	0.143582	0.925	0.071056	0.855	0.023097	1.031	0.3051	0.921	0.118202	1.061	0.24528
A0A0A0L597	protein phosphatase 2C 29 [Cucumis sativus]	Csa_3G011830	89.037	0.896			0.816			1.267			0.943			1.253			0.993			0.707		0.644		1.052		0.95		1.536		1.262		0.784
A0A0A0KME6	subtilisin-like protease SBT4.14 [Cucumis sativus]	Csa_5G000010	79.082			0.821			1.187			0.792			1.233			0.914			1.078	1.037		1.499		1.502		1.144		0.77		0.848		1.361
A0A0A0LMJ2	rac-like GTP-binding protein 5 [Cucumis melo]	Csa_2G345950	21.592	0.963	1.03	0.998	1.009	0.981	0.966	1.032	1.097	1.255	0.942	0.988	0.89	0.888	0.904	1.014	1.301	1.098	1.014	0.884	0.119383	0.874	0.089539	0.943	0.173364	0.826	0.078979	0.949	0.28472	0.822	0.085241	1.009	0.9484
A0A0A0KNB2	myosin IB heavy chain [Cucumis sativus]	Csa_5G139650	25.59	1.033	1.034		1.086	0.94		1.121	0.97		0.979	0.938		0.971	1.008		0.951	1.195		0.989	0.92182	0.969	0.7866	0.927	0.17566	0.893	0.45584	0.977	0.80432	0.922	0.58482	1.026	0.8853
A0A0A0L5K6	14 kDa proline-rich protein DC2.15 [Cucumis sativus]	Csa_3G027210	14.403	0.924	0.925	0.972	0.957	1.065	1.006	1.289	1.011	1.228	0.944	1.131	0.961	1.098	1.134	1.021	0.931	0.74	0.922	0.8	0.045362	0.858	0.138663	1.076	0.3051	1.171	0.165961	1.074	0.177043	1.255	0.046382	0.735	0.043263
A0A0A0LBZ5	---	Csa_3G823040	13.172
A0A0A0KJU8	Pyridoxal phosphate homeostasis protein OS=Cucumis sativus OX=3659 GN=Csa_6G513480	Csa_6G513480	26.883	0.997	1.004	1.042	0.926	0.975	0.905	1.474	1.133	1.144	0.923	0.964	0.951	1.232	1.05	1.139	0.839	0.895	0.893	0.811	0.146823	0.748	0.033396	0.933	0.020584	1.08	0.035141	1.219	0.0184032	1.302	0.00666	0.7	0.0170386
A0A0A0LNJ7	Ammonium transporter OS=Cucumis sativus OX=3659 GN=Csa_2G163170	Csa_2G163170	53.397	0.936	0.898	0.846	0.985	0.923	1.016	1.18	1.032	1.44	0.918	0.973	0.92	1.205	1.305	1.23	0.871	0.945	0.698	0.734	0.040939	0.801	0.101439	1.049	0.24014	1.118	0.26662	1.279	0.0026556	1.488	0.012422	0.688	0.048462
A0A0A0KKA4	probable Xaa-Pro aminopeptidase P [Cucumis sativus]	Csa_6G501960	71.038	0.958	0.967	0.967	1.093	1.128	1.151	1.116	1.04	1.056	1.038	1.035	1.03	0.953	0.913	0.948	0.875	0.908	0.939	0.9	0.040342	1.05	0.135463	1.073	5.6221e-05	1.14	0.023503	0.835	0.0008617	1.034	0.24284	0.847	0.0050031
A0A0A0KA27	nuclear pore complex protein NUP62 [Cucumis melo]	Csa_6G108530	87.178	0.999	1.017	1.037	1.008	1.061	1.018	1.156	1.13	1.098	1.034	1.02	1.007	0.905	0.944	0.929	0.931	0.93	1.061	0.902	0.0050174	0.912	0.0131975	1.003	0.84944	1.048	0.33744	0.9	0.0061557	0.951	0.34382	0.863	0.032481
A0A0A0LMD8	queuine tRNA-ribosyltransferase subunit qtrtd1-like [Cucumis sativus]	Csa_2G396210	28.423
A0A0A0L4Q6	UPF0047 protein C4A8.02c [Cucumis sativus]	Csa_4G665660	27.393	1.017	1.061	1.037	1.016	0.989	0.987	1.194	1.034	1.124	0.998	1.079	0.951	0.945	1.026	0.993	0.911	0.878	0.963	0.929	0.174183	0.893	0.058819	0.972	0.48862	1.1	0.105503	0.991	0.71972	1.077	0.107436	0.821	0.0167409
A0A0A0LSF3	PLASMODESMATA CALLOSE-BINDING PROTEIN 3-like [Cucumis sativus]	Csa_1G013210	20.743	0.858			1.029			1.252			0.818			0.898			1.388			0.685		0.822		0.953		0.589		0.873		0.647		1.109
A0A0A0LX21	formate--tetrahydrofolate ligase [Cucumis sativus]	Csa_1G604600	68.049	1.014	1.066	1.074	1.044	1.036	1.05	1.009	0.96	0.917	0.954	0.995	0.962	0.957	1.015	0.984	0.926	0.95	1	1.093	0.053779	1.085	0.098959	0.923	0.022541	1.012	0.6573	0.944	0.030035	1.028	0.3834	0.997	0.9324
A0A0A0KQT2	60S ribosomal protein L35 [Cucumis sativus]	Csa_5G505200	14.262			0.802			0.959			1.758			0.918			1.016			0.829	0.456		0.546		1.145		1.107		1.059		1.226		0.472
A0A0A0L5F4	phosphoribosylamine--glycine ligase [Cucumis sativus]	Csa_3G110660	56.815	0.869	0.899	0.91	0.928	0.927	0.935	1.194	1.17	1.164	1.086	1.13	1.085	1.241	1.205	1.193	0.723	0.774	0.742	0.759	6.1872e-05	0.791	4.4932e-06	1.233	0.00040268	1.474	8.2344e-05	1.304	2.294e-05	1.625	3.5153e-05	0.635	2.427e-05
A0A0A0LSU1	histidine--tRNA ligase [Cucumis sativus]	Csa_2G401360	96.544	1.057	1.042	1.043	1.009	1.013	1.035	0.973	1.013	1.002	1.016	0.98	1.025	0.926	0.945	0.953	1.03	1.058	1.023	1.052	0.0173952	1.023	0.186659	0.961	0.052861	0.971	0.161155	0.924	0.0024194	0.908	0.00192143	1.041	0.0631
A0A0A0KRB4	Isocitrate dehydrogenase [NADP] OS=Cucumis sativus OX=3659 GN=Csa_5G346550	Csa_5G346550	44.123	0.998	1.014	1.015	0.977	0.974	0.998	0.999	0.98	0.928	1	0.966	0.982	1.018	0.996	0.998	1.052	1.071	1.09	1.041	0.146561	1.014	0.56168	0.974	0.080457	0.918	0.0038429	1.021	0.110601	0.937	0.0064784	1.105	0.0145231
A0A0A0KCQ4	ABC transporter C family member 8 [Cucumis sativus]	Csa_7G451910	132.12	0.945	0.952	0.955	1.067	1.028	1.042	1.125	0.983	1.029	1.023	0.956	1.023	1.034	1.161	1.087	0.871	0.97	0.914	0.909	0.142497	1	0.97334	1.053	0.155822	1.09	0.088175	1.046	0.27858	1.191	0.0187612	0.878	0.062317
A0A0A0KQL9	paired amphipathic helix protein Sin3-like 4 isoform X1 [Cucumis sativus]	Csa_5G484650	157.63
A0A0A0K9K5	alpha/beta-hydrolase superfamily protein [Medicago truncatula]	Csa_6G061740	66.092	0.9	0.934	0.978	1.019	1.015	0.991	1.369	1.529	1.485	0.905	0.872	0.932	0.924	0.951	0.898	1.055	0.949	0.897	0.642	0.00041521	0.69	0.00041739	0.963	0.29468	0.934	0.26424	0.917	0.0095809	0.956	0.44008	0.662	0.0020249
A0A0A0LSS5	suppressor of mec-8 and unc-52 protein homolog 1-like [Phoenix dactylifera]	Csa_2G395940	15.819	1.138	1.066	1.209	1.026	1.034	1.101	0.794	0.79	0.621	1.088	0.928	1.139	0.975	0.952	1.104	0.916	1.266	0.643	1.548	0.007637	1.434	0.0121387	0.924	0.3228	1.117	0.52046	0.959	0.44102	1.073	0.62584	1.281	0.36454
A0A0A0K499	phosphatidylinositol 4-kinase alpha 1-like [Cucumis sativus]	Csa_7G258840	110.29	0.944	1.038	1.051	0.982	1.022	0.927	1.111	0.881	1.076	0.905	0.925	0.92	1.046	0.986	1.007	1.196	1.204	1.118	0.989	0.9302	0.955	0.62376	0.907	0.048597	0.782	0.00056045	1.037	0.33086	0.864	0.007565	1.147	0.137515
A0A0A0LC21	glutelin type-B 5 [Cucumis melo]	Csa_3G218170	38.684	1.085	1.121	1.107	1.023	0.999	0.992	0.986	0.961	1.006	1.077	1.078	1.07	0.85	0.877	0.868	0.987	0.966	0.987	1.122	0.0021206	1.021	0.27342	0.973	0.051841	1.097	0.00025655	0.861	0.00033678	0.883	0.0004357	0.996	0.78998
A0A0A0L640	E3 ubiquitin-protein ligase UPL1 isoform X2 [Cucumis sativus]	Csa_3G047920	414.62	1.051	0.96	1.011	0.912	1.007	0.971	0.966	1.144	1.035	1.056	1.057	1.134	0.99	0.918	0.981	1.009	1.018	0.886	0.961	0.53068	0.919	0.21914	1.074	0.111099	1.115	0.095962	1	0.99852	0.992	0.89924	0.926	0.31592
A0A0A0M340	"thioredoxin F-type, chloroplastic-like [Cucumis sativus]"	Csa_1G651650	19.433	0.89	0.961		1.046	1.03		1.063	1.138		0.988	1.042		1.213	1.074		0.866	0.811		0.841	0.077618	0.943	0.23932	1.097	0.185575	1.21	0.045499	1.102	0.26162	1.364	0.046604	0.762	0.028978
A0A0A0LFD6	Alpha-mannosidase OS=Cucumis sativus OX=3659 GN=Csa_3G829090	Csa_3G829090	133.1	1.112	0.945	0.916	1.047	0.965	1.232	0.732	1.135	1.092	1.181	1.05	0.996	0.991	0.974	0.931	0.842	0.991	0.984	1.005	0.90336	1.096	0.53998	1.085	0.34904	1.146	0.136637	0.893	0.21698	1.028	0.62158	0.952	0.83528
A0A0A0KKM6	Iron-sulfur binding oxidoreductase OS=Cucumis sativus OX=3659 GN=Csa_6G465000	Csa_6G465000	12.876	0.97	1.174	0.926	1.107	1.009	1.154	0.814	0.782	0.899	1.148	1.049	0.92	1.421	0.998	1.076	0.443	0.677	0.754	1.23	0.071437	1.311	0.0091954	1.015	0.8734	1.663	0.038625	1.069	0.64912	1.865	0.030818	0.751	0.138419
A0A0A0KV21	long chain acyl-CoA synthetase 4-like [Cucumis sativus]	Csa_4G051550	73.895	1.037	0.995	1.023	0.986	1.002	1.005	1.007	1.04	1.083	1.039	1.041	1.015	1.065	1.072	1.06	0.804	0.827	0.818	0.976	0.3802	0.956	0.112462	1.013	0.42156	1.264	3.7513e-05	1.068	0.00062013	1.305	3.5928e-06	0.782	0.00041527
A0A0A0LL85	AT-hook motif nuclear-localized protein OS=Cucumis sativus OX=3659 GN=Csa_2G010120	Csa_2G010120	29.737		0.923	1.032		1.073	1.158		1.139	0.894		0.967	1.12		1.117	0.939		0.854	0.821	0.962	0.82578	1.097	0.51518	1.068	0.55844	1.246	0.103656	0.922	0.46576	1.227	0.152005	0.824	0.26772
A0A0A0KEF3	Phosphoglycerate kinase OS=Cucumis sativus OX=3659 GN=Csa_6G136020	Csa_6G136020	50.733	0.964	0.93	0.945	0.907	0.908	0.883	1.049	1.003	1.057	0.994	1.053	0.982	1.091	1.097	1.1	1.115	1.104	1.138	0.913	0.0094445	0.868	0.00164106	1.067	0.054383	0.902	0.0114429	1.219	3.5332e-05	0.979	0.088904	1.08	0.0145219
A0A0A0L8C1	1-aminocyclopropane-1-carboxylate oxidase homolog 1-like [Cucumis sativus]	Csa_3G135740	43.353		0.821	0.961		0.876	1.011		1.452	1.381		0.953	0.884		1.224	1.145		0.876	0.739	0.629	0.029979	0.666	0.032837	1.031	0.74314	1.137	0.29228	1.255	0.100997	1.467	0.051644	0.57	0.023721
A0A0A0KER6	"histidine--tRNA ligase, cytoplasmic [Cucumis sativus]"	Csa_6G446550	56.624	0.795			1.121			0.841			0.834			1.536			0.913			0.945		1.333		1.049		0.913		1.37		1.682		1.086
A0A0A0KHV2	PLASMODESMATA CALLOSE-BINDING PROTEIN 5 [Cucumis sativus]	Csa_6G420530	18.346		0.867	1.099		0.993	0.929		0.972	0.857		1.125	1.143		0.964	0.843		1.188	1.155	1.075	0.6663	1.051	0.54814	1.154	0.33438	0.968	0.182403	0.94	0.48638	0.771	0.06214	1.281	0.060803
A0A0A0KUD9	40S ribosomal protein SA OS=Cucumis sativus OX=3659 GN=Csa_4G038770	Csa_4G038770	32.866	0.961			1.004			1.065			0.964			1.041			1.059			0.902		0.943		1.003		0.91		1.037		0.983		0.994
A0A0A0K7X1	cellulose synthase A catalytic subunit 2 [UDP-forming]-like [Cucumis sativus]	Csa_6G014800	108.35			0.848			0.795			1.384			1.173			0.935			1.09	0.613		0.574		1.383		1.076		1.176		0.858		0.788
A0A0A0LSR2	Ribosomal protein S24/S35 [Arabidopsis thaliana]	Csa_1G024260	49.533	1.067	1.043	1.079	1.012	1.02	1.071	1.125	1.089	0.986	0.914	0.977	0.91	0.86	0.917	0.906	0.905	1.09	1.058	0.997	0.9636	0.97	0.53386	0.878	0.006541	0.917	0.25028	0.865	0.0053573	0.879	0.106937	0.954	0.52464
A0A0A0KE81	probable serine/threonine-protein kinase At4g35230 isoform X2 [Cucumis sativus]	Csa_6G127340	57.632	0.959	0.983	0.998	0.9	0.988	1.016	1.045	1.112	0.957	1.051	1.044	1.139	1.232	1.127	1.099	0.718	0.788	0.783	0.944	0.28378	0.933	0.29054	1.1	0.035384	1.413	0.00108316	1.191	0.025725	1.511	0.00084312	0.735	0.0043954
A0A0A0L3X4	protein TORNADO 2-like [Cucumis sativus]	Csa_3G009500	30.322
A0A0A0K620	CS domain protein [Medicago truncatula]	Csa_7G396430	22.571	0.95	0.905	1.032	0.758	0.766	0.797	1.067	1.111	0.923	0.893	0.823	0.926	0.915	0.942	0.939	1.496	1.559	1.392	0.931	0.3629	0.748	0.007939	0.915	0.163196	0.594	0.00041611	1.205	0.00047725	0.629	0.000177771	1.434	0.0051552
A0A0A0KB70	"alpha-(1,4)-fucosyltransferase [Cucumis sativus]"	Csa_6G052100	52.664
A0A0A0K6Z1	Subtilase family protein OS=Cucumis sativus OX=3659 GN=Csa_7G448910	Csa_7G448910	82.749	1.064	1.021	1.023	1.003	1.028	1.018	0.93	0.925	0.922	0.979	0.98	0.997	1.034	1.032	1.007	1.045	1.03	1.061	1.119	0.00119578	1.098	0.00025512	0.951	0.027124	0.943	0.0047433	1.008	0.52084	0.98	0.16814	1.129	0.000164228
A0A0A0KBU3	Peroxidase OS=Cucumis sativus OX=3659 GN=Csa_6G083540	Csa_6G083540	37.933	1.103		1.077	1.003		1.098	0.869		0.829	1.141		1.199	0.933		0.82	0.914		0.984	1.284	0.0109641	1.237	0.053218	1.073	0.124218	1.233	0.042105	0.834	0.147078	0.924	0.39034	1.118	0.126762
A0A0A0L6M5	"sec-independent protein translocase protein TATB, chloroplastic isoform X1 [Cucumis sativus]"	Csa_3G183320	30.427	0.987	0.988		0.963	0.826		0.89	0.937		1.2	1.2		0.899	1.098		1.096	0.99		1.081	0.20234	0.979	0.79782	1.215	3.3745e-06	1.151	0.108538	1.116	0.48198	0.957	0.71426	1.142	0.147225
A0A0A0KVI8	putative serine/threonine-protein kinase isoform X2 [Cucumis sativus]	Csa_4G082350	45.202	1.066			1.048			0.884			0.996			1.017			0.986			1.206		1.186		0.934		1.01		0.97		1.031		1.115
A0A0A0KZA0	UDP-glucosyltransferase OS=Cucumis sativus OX=3659 GN=Csa_4G618500	Csa_4G618500	51.76
A0A0A0KYE7	complex I subunit [Medicago truncatula]	Csa_4G173560	12.089	0.931	0.908	0.963	0.98	1.045	1.039	1.166	1.322	1.144	0.972	0.916	0.991	0.993	0.969	0.899	1.095	1.003	1.083	0.771	0.006019	0.844	0.027724	1.027	0.40952	0.905	0.052022	0.934	0.129837	0.899	0.059541	0.876	0.068816
U3RGD2	Glutaredoxin OS=Cucumis sativus OX=3659 GN=GRX2	GRX2	13.498		0.946	0.906		1.041	0.957		1.353	1.149		0.903	0.922		0.947	0.993		0.961	1.144	0.74	0.072001	0.799	0.136541	0.985	0.6067	0.867	0.25414	0.971	0.6108	0.922	0.4783	0.841	0.28412
A0A0A0KW78	mitochondrial import receptor subunit TOM40-1 [Cucumis sativus]	Csa_4G017120	35.189	1.05	1.052	0.99	1.075	1.097	1.112	1.016	0.939	0.905	1.023	1.047	0.986	0.94	0.891	0.913	0.956	0.946	0.957	1.081	0.117016	1.148	0.0171997	0.988	0.6838	1.069	0.02058	0.836	0.00060308	0.96	0.060377	1	0.98334
A0A0A0LEI3	serine/arginine-rich splicing factor RSZ22 [Cucumis sativus]	Csa_3G881900	21.155	0.979	0.923	0.971	0.996	0.904	0.931	1.085	1.02	1.078	1.067	0.969	1.051	0.943	0.949	0.892	0.977	1.076	1.106	0.903	0.0189789	0.889	0.027639	1.074	0.112298	0.977	0.6634	0.983	0.6638	0.881	0.04182	0.992	0.84942
A0A0A0KW67	salutaridinol 7-O-acetyltransferase-like [Cucumis sativus]	Csa_4G016480	53.732	0.758	0.649	0.654	0.886	0.814	0.808	1.115	1.318	1.184	0.96	0.917	0.867	1.219	1.255	1.383	1.273	1.353	1.374	0.57	0.00132173	0.693	0.0030989	1.331	0.0079044	0.686	0.00055669	1.538	0.00087964	0.964	0.45072	1.106	0.131465
A0A0A0KLW2	coatomer subunit zeta-2 [Cucumis sativus]	Csa_6G522120	19.583	1.01	0.967	1.05	1.013	1.019	0.932	1.074	1.09	1.051	0.878	0.962	0.916	0.977	0.976	0.942	1.096	1.057	1.165	0.942	0.080062	0.922	0.055724	0.91	0.057381	0.831	0.0087434	0.977	0.50424	0.873	0.0116583	1.032	0.36628
A0A0A0LNP0	26S protease regulatory subunit S10B homolog B [Cucumis sativus]	Csa_2G362420	44.528	1.003	1.038	0.995	1.006	1.02	1.032	0.963	0.92	0.907	1.011	1.015	0.997	1.027	1.001	1.04	1.027	1.072	1.059	1.088	0.0190184	1.096	0.009219	0.996	0.78256	0.957	0.034784	1.003	0.824	0.972	0.164741	1.132	0.0049625
A0A0A0L3E6	inner membrane localized protein [Arabidopsis thaliana]	Csa_4G664320	18.2	1.064	1.079	1.008	1.042	0.977	1.042	0.892	0.96	0.907	0.986	0.952	1.032	0.961	0.981	0.943	1.037	1.101	1.074	1.142	0.011964	1.109	0.028259	0.943	0.130679	0.925	0.054137	0.943	0.072597	0.898	0.0067035	1.164	0.0057166
A0A0A0KTD2	calcium-dependent protein kinase 1 [Cucumis sativus]	Csa_5G612930	20.318	1.004	0.944	0.995	0.939	0.937	0.942	1.133	1.25	1.098	0.905	0.898	1.067	1.003	1.024	1.043	1.145	1.115	1.077	0.845	0.0186158	0.81	0.033005	0.975	0.6624	0.86	0.059643	1.089	0.0173151	0.92	0.0166978	0.959	0.393
A0A0A0KML2	ribosomal L1 domain-containing protein 1-like [Cucumis sativus]	Csa_5G154220	41.346	1.168	1.019	1.069	1.001	0.971	0.953	1.05	1.007	1.008	1.066	1.091	1.122	0.736	0.897	0.851	1.107	1.082	1.079	1.062	0.23514	0.954	0.078199	1.007	0.85292	1.003	0.85858	0.849	0.051985	0.76	0.043257	1.066	0.0158808
A0A0A0L8J8	"ADP,ATP carrier protein OS=Cucumis sativus OX=3659 GN=Csa_3G543170"	Csa_3G543170	68.549	1.037	1.089	1.057	1.103	1.125	1.088	0.951	0.867	1.002	1.045	1.034	0.998	0.919	0.925	0.904	0.932	0.927	0.967	1.129	0.051497	1.176	0.019582	0.967	0.164203	1.089	0.0114796	0.829	9.6602e-05	0.972	0.135499	1.002	0.93708
A0A0A0KZH4	eukaryotic peptide chain release factor subunit 1-3 [Cucumis sativus]	Csa_4G293340	48.904			1.008			0.955			1.034			0.98			1.082			1.01	0.975		0.924		0.972		0.97		1.133		1.071		0.977
A0A0A0KNH6	aspartic proteinase nepenthesin-2 [Cucumis sativus]	Csa_5G174650	49.843
A0A0A0LG07	topless-related protein 4-like isoform X2 [Cicer arietinum]	Csa_2G007420	115.88	0.918	0.917	0.854	0.98	0.93	0.905	1.081	1.068	1.061	0.975	1.034	1.02	0.927	0.99	1.095	1.186	1.173	1.218	0.838	0.00192439	0.877	0.0053441	1.126	0.0160409	0.847	0.00136244	1.07	0.28804	0.842	0.024817	1.114	0.00096183
A0A0A0K4M5	glycine-rich protein 2 [Cucumis sativus]	Csa_7G010300	19.683	0.904	0.865	0.926	0.692	0.896	0.702	1.061	1.256	0.979	0.963	1.015	1.197	1.086	1.033	1.048	1.358	1.156	1.287	0.818	0.061357	0.695	0.030397	1.178	0.079801	0.835	0.087397	1.383	0.0176824	0.833	0.022021	1.153	0.170457
A0A0A0KWV0	Serine/threonine-protein phosphatase OS=Cucumis sativus OX=3659 GN=Csa_4G280520	Csa_4G280520	35.627	1.068	1.054	0.961	1.05	1.03	1.119	0.921	0.881	0.848	1.008	1.003	0.938	0.98	0.975	1.145	0.972	0.981	0.999	1.163	0.021056	1.207	0.0055392	0.957	0.3397	0.999	0.95466	0.969	0.59544	1.05	0.47818	1.114	0.0125842
A0A0A0LM02	zinc finger matrin-type protein 2 [Cucumis sativus]	Csa_2G033890	23.595	0.855	1.003		0.95	0.875		1.003	0.94		0.985	1.04		0.996	0.981		1.383	1.258		0.956	0.63754	0.939	0.35226	1.09	0.40238	0.767	0.039979	1.083	0.192961	0.749	0.026557	1.359	0.033376
A0A0A0LXD6	trafficking protein particle complex subunit 13 isoform X1 [Cucumis sativus]	Csa_1G073730	49.473	1.025	1.119	0.99	1.02	1.09	1.249	0.936	0.77	0.982	1.038	0.926	0.991	1.052	0.978	0.928	0.94	1.096	0.819	1.166	0.129839	1.25	0.077916	0.943	0.3003	1.035	0.67808	0.881	0.148275	1.036	0.67636	1.062	0.62938
A0A0A0LXT7	Tubulin beta chain OS=Cucumis sativus OX=3659 GN=Csa_1G629200	Csa_1G629200	50.358	0.772	0.805	0.749	0.796	0.771	0.871	1.17	1.192	1.121	0.801	0.735	0.864	0.841	0.833	0.868	1.947	2.183	1.749	0.668	0.000124395	0.7	0.00093594	1.032	0.59424	0.408	0.00035577	1.043	0.32778	0.432	0.00021735	1.688	0.00144455
A0A0A0K0W6	"alpha-1,3-mannosyl-glycoprotein 2-beta-N-acetylglucosaminyltransferase [Cucumis sativus]"	Csa_7G024680	52.059
A0A0A0LLA4	histone H1-like [Cucumis sativus]	Csa_2G010270	25.151	0.996	0.993	1.003	0.973	0.949	0.946	0.788	1.027	1.064	0.955	1.079	0.936	1.262	1.114	1.156	1.033	0.871	0.966	1.039	0.66802	0.996	0.96448	0.993	0.8528	1.035	0.62988	1.232	0.005542	1.231	0.028019	0.997	0.97816
A0A0A0LE44	B-cell receptor-associated protein 31 [Ricinus communis]	Csa_3G629240	24.809	1.115			1.078			0.968			1.022			0.89			0.917			1.152		1.114		0.917		1.115		0.826		0.971		0.947
A0A0A0LEK7	cytochrome b-c1 complex subunit 9 [Cucumis melo]	Csa_3G776920	8.1462	1.024	1.068	1.094	1.145	1.094	1.136	1.034	1.016	0.976	1.02	0.944	1.041	0.977	1.025	0.905	0.8	0.863	0.832	1.053	0.116857	1.115	0.007835	0.943	0.17198	1.204	0.0073824	0.861	0.018039	1.165	0.022981	0.825	0.0022422
A0A0A0KNM0	Granule-bound starch synthase OS=Cucumis sativus OX=3659 GN=Csa_5G146950	Csa_5G146950	65.437
A0A0A0K654	"methylmalonate-semialdehyde dehydrogenase [acylating], mitochondrial isoform X2 [Cucumis sativus]"	Csa_7G066830	57.732	1.003	0.993	1.029	1.041	1.042	1.04	1.011	0.969	0.982	1.009	1	1.008	1.084	1.105	1.082	0.858	0.853	0.843	1.021	0.26814	1.054	0.051522	0.997	0.82812	1.181	4.7139e-06	1.047	0.020621	1.281	4.1324e-06	0.862	0.00039964
A0A0A0K8J7	"ATPase inhibitor, mitochondrial-like [Juglans regia]"	Csa_6G046230	9.2144	0.855	0.886	0.847	1.014	0.936	0.955	1.352	1.423	1.502	1.091	1.066	1.004	0.954	0.956	0.978	0.886	0.913	0.933	0.605	0.000116764	0.679	0.00056358	1.221	0.002136	1.157	0.007356	0.994	0.84298	1.057	0.030437	0.639	0.000184799
A0A0A0KCN8	Phospholipid-transporting ATPase OS=Cucumis sativus OX=3659 GN=Csa_7G450730	Csa_7G450730	140	1.06	1.111	0.89	1.063	1.083	1.13	0.917	1.218	1.088	1.074	0.877	1.039	0.801	1	1.028	1.111	0.748	0.884	0.95	0.66774	1.016	0.8013	0.977	0.81626	1.09	0.5051	0.864	0.133024	1.031	0.79822	0.851	0.3007
A0A0A0L1B6	"probable acyl-activating enzyme 1, peroxisomal [Cucumis sativus]"	Csa_4G658530	61.197	0.932		0.935	1.044		0.938	1.149		1.278	0.993		0.906	1.032		1.033	0.944		1.081	0.769	0.128117	0.817	0.1153	1.017	0.78704	0.938	0.52178	1.042	0.57316	1.02	0.80138	0.834	0.169056
A0A0A0KPP4	chaperone protein dnaJ 15-like [Cucumis sativus]	Csa_5G577340	38.533	0.907	0.954	0.816	0.931	0.956	1.032	1.367	1.323	1.212	1.052	0.937	0.963	0.985	1.011	1.143	0.918	0.974	0.981	0.686	0.0029429	0.748	0.0036049	1.103	0.162977	1.027	0.55356	1.075	0.26564	1.093	0.160318	0.736	0.00184024
A0A0A0KAJ0	probable inactive purple acid phosphatase 29 [Cucumis sativus]	Csa_6G101470	42.2	0.928	1.029	1.016	0.988	0.935	0.991	0.979	0.918	0.924	1.032	0.969	0.914	1.069	1.056	1.054	1.084	1.01	1.168	1.054	0.24844	1.033	0.30798	0.98	0.6989	0.894	0.110044	1.091	0.0108206	0.975	0.62642	1.156	0.036822
A0A0A0K1N6	brefeldin A-inhibited guanine nucleotide-exchange protein 1 isoform X1 [Cucumis sativus]	Csa_7G027890	189.68	0.994	1.02	0.967	0.933	0.921	0.949	0.996	0.967	1.139	1.006	0.973	1.029	1.067	0.931	1.098	1.093	1.209	0.902	0.961	0.51634	0.904	0.125219	1.009	0.70862	0.939	0.55588	1.105	0.133642	0.966	0.78182	1.033	0.79496
A0A0A0LTV3	E3 ubiquitin-protein ligase RING1-like [Cucumis sativus]	Csa_1G043100	40.031	1.033	0.97	0.976	1.066	1.015	1.034	0.952	1.001	1.031	0.991	1.008	1.039	1.083	1.081	1.021	0.933	0.904	0.979	0.998	0.96238	1.044	0.188003	1.02	0.4611	1.079	0.047602	1.022	0.41108	1.131	0.015043	0.944	0.152415
A0A0A0KJT4	importin subunit beta-1 [Cucumis sativus]	Csa_5G139310	96.53		1.016	1.004		1.023	1.003		0.965	0.992		0.98	0.966		0.986	0.973		1.016	1.093	1.032	0.168795	1.035	0.177497	0.963	0.057162	0.923	0.165304	0.967	0.105798	0.929	0.187644	1.078	0.197657
A0A0A0K6I5	alpha-N-acetylglucosaminidase [Cucumis sativus]	Csa_7G425950	87.348	1.073	1.019	1.101	1.017	1.054	1.011	0.948	0.895	0.956	1.065	0.979	0.973	0.898	1.01	0.942	1.009	1.088	1	1.141	0.0128818	1.101	0.0168587	0.945	0.197785	0.974	0.5424	0.925	0.095783	0.92	0.126204	1.106	0.040677
A0A0A0LHJ2	probable protein phosphatase 2C 10 [Cucumis sativus]	Csa_3G889690	27.169	0.933	1.032	0.968	0.993	1.026	1.079	0.867	0.904	1.052	1.119	1.13	1.051	1.076	0.987	1.272	0.913	0.915	0.707	1.039	0.56788	1.097	0.20576	1.125	0.03356	1.302	0.03794	1.077	0.42978	1.316	0.071925	0.898	0.34446
A0A0A0L3X8	Glycosyltransferase OS=Cucumis sativus OX=3659 GN=Csa_3G119730	Csa_3G119730	52.319		0.973	0.993		1.053	1.015		1.56	1.53		0.838	0.936		0.884	0.874		0.891	0.826	0.636	0.00096291	0.669	0.0026631	0.902	0.20492	1.033	0.68152	0.85	0.0137641	1.024	0.59068	0.556	0.0043843
A0A0A0LVI0	bifunctional nitrilase/nitrile hydratase NIT4A [Cucumis sativus]	Csa_1G168360	37.887	1.077	1.029	1.054	1.14	1.005	1.075	1.019	0.987	0.936	0.969	1.075	0.963	0.882	0.963	0.957	0.927	0.976	1.045	1.074	0.062425	1.094	0.11172	0.952	0.25306	1.02	0.71198	0.87	0.039803	0.95	0.32352	1.002	0.97464
A0A0A0L6U6	plastidic glucose transporter 4 [Cucumis sativus]	Csa_3G257590	57.675			1.146			1.155			0.863			1.122			0.882			0.752	1.328		1.338		0.979		1.492		0.764		1.173		0.871
A0A0A0LGX2	activator of 90 kDa heat shock protein ATPase homolog 1 [Cucumis sativus]	Csa_3G800690	38.984	0.938	0.951	0.963	0.913	0.922	0.933	0.969	0.994	0.946	0.977	1	0.971	1.001	1.018	1.01	1.22	1.225	1.261	0.98	0.29162	0.952	0.033738	1.034	0.048005	0.795	7.7997e-05	1.094	0.00034105	0.817	6.0903e-05	1.274	0.000162112
A0A0A0KXW3	Alpha-amylase isozyme 2A [Morus notabilis]	Csa_4G105350	77.149	0.982	0.995	0.874	0.943	0.912	1.014	1.173	1.131	1.561	0.951	1.093	0.865	1.024	0.977	0.869	1.048	0.982	1.078	0.738	0.054825	0.742	0.053804	1.02	0.83948	0.936	0.39354	1	0.9868	0.923	0.22086	0.804	0.120019
A0A0A0LH76	calcium-dependent protein kinase 29 [Cucumis sativus]	Csa_3G874390	60.228	1.154			0.939			0.999			0.942			0.893			1.122			1.155		0.94		0.816		0.84		0.951		0.796		1.123
A0A0A0L6Q3	spindle pole body protein pcp1 isoform X1 [Arachis ipaensis]	Csa_3G129760	46.597	0.963			1.061			1.043			0.991			1.115			0.868			0.923		1.017		1.029		1.142		1.051		1.285		0.832
A0A0A0L8T5	aminopeptidase (DUF3754) [Arabidopsis thaliana]	Csa_3G599990	46.253		1.032	1.007		1.089	1.101		0.968	0.773		1.175	1.28		1.061	1.124		0.813	0.604	1.171	0.28374	1.258	0.171362	1.204	0.053405	1.733	0.068564	0.998	0.93542	1.542	0.099341	0.814	0.37572
A0A0A0L0H0	casein kinase 1-like protein HD16 [Juglans regia]	Csa_4G285680	77.981	0.895			0.923			1.035			0.948			1.001			1.371			0.865		0.892		1.059		0.691		1.085		0.73		1.325
A0A0A0LIL0	DENN (AEX-3) domain protein [Medicago truncatula]	Csa_2G000160	89.493	0.871		0.792	1.112		1.209	1.331		1.129	0.861		0.769	1.03		0.985	0.959		1.303	0.676	0.054759	0.943	0.60784	0.98	0.80728	0.721	0.191335	0.868	0.097184	0.891	0.57048	0.92	0.64898
A0A0A0KH92	transcription factor TGA2-like [Cucumis sativus]	Csa_6G401330	37.111		1.028			1.027			1.048			1.011			0.963			0.976		0.981		0.98		0.983		1.036		0.938		0.987		0.931
A0A0A0LWK3	Nucleoside diphosphate kinase OS=Cucumis sativus OX=3659 GN=Csa_1G050200	Csa_1G050200	25.234	1.086	1.041	1.01	1.062	1.092	1.092	0.883	0.883	0.98	1.027	1.107	1.004	0.994	0.945	0.931	0.913	0.932	0.977	1.142	0.030024	1.182	0.009423	1	0.99762	1.112	0.041497	0.884	0.0048616	1.017	0.58166	1.028	0.52198
A0A0A0L2P6	BAG family molecular chaperone regulator 4 [Cucumis sativus]	Csa_4G312290	31.006	0.993		1.067	1.118		1.03	0.99		1.103	0.916		0.881	0.949		0.929	1.182		1.133	0.984	0.83788	1.026	0.73318	0.872	0.079558	0.776	0.0126593	0.874	0.087563	0.811	0.0126046	1.106	0.22078
A0A0A0LTC8	putative cell division cycle ATPase [Cucumis sativus]	Csa_1G045670	59.61	0.902			1.628			1.005			0.655			0.8			1.068			0.898		1.62		0.726		0.613		0.491		0.749		1.063
A0A0A0L187	LOW QUALITY PROTEIN: protein DEFECTIVE IN EXINE FORMATION 1 [Cucumis sativus]	Csa_4G307940	95.855	1.001			1.167			1.058			1.217			0.89			0.629			0.946		1.103		1.216		1.935		0.763		1.415		0.595
A0A0A0KEP3	Phenylalanine ammonia-lyase OS=Cucumis sativus OX=3659 GN=Csa_6G445240	Csa_6G445240	78.032	0.905	0.936		0.984	0.986		1.245	1.166		0.767	0.794		0.864	0.801		1.414	1.561		0.764	0.0182152	0.817	0.102722	0.848	0.020743	0.525	0.0065581	0.845	0.140398	0.56	0.0113387	1.234	0.071676
A0A0A0LMB6	probable sugar phosphate/phosphate translocator At2g25520 [Cucumis sativus]	Csa_2G381690	42.302
A0A0A0K1Y6	2-alkenal reductase (NADP(+)-dependent)-like [Cucumis sativus]	Csa_7G058590	38.032
Q2HYY3	Alpha-galactosidase OS=Cucumis sativus OX=3659 GN=Csa_5G580630	Csa_5G580630	46.635	0.813	0.756		0.814	0.706		0.754	0.724		0.842	0.798		0.993	0.994		2.059	2.364		1.062	0.29038	1.028	0.76158	1.045	0.42798	0.371	0.0055571	1.307	0.163823	0.449	0.054979	2.993	0.0043013
A0A0A0LWD4	26S protease regulatory subunit 6A homolog [Cucumis melo]	Csa_1G569300	47.614	1.176	1.089	1.089	1.127	1.076	1.035	0.78	0.943	0.868	0.959	0.915	1.035	0.93	0.946	0.986	0.96	1.059	1.063	1.294	0.0126769	1.25	0.020063	0.867	0.031637	0.944	0.30246	0.884	0.0150003	0.929	0.123242	1.19	0.052456
A0A0A0KK49	stem-specific protein TSJT1 [Cucumis sativus]	Csa_6G517220	28.079	1.247	1.297	1.247	1.163	1.2	1.112	0.957	0.933	1.063	0.993	1.041	0.994	0.87	0.797	0.903	0.593	0.594	0.74	1.284	0.0039366	1.177	0.022937	0.799	0.00038095	1.571	0.0036963	0.74	0.0021753	1.334	0.023839	0.653	0.006757
A0A0A0L067	S-acyltransferase OS=Cucumis sativus OX=3659 GN=Csa_4G056790	Csa_4G056790	79.383
A0A0A0M0X5	protein PHLOEM PROTEIN 2-LIKE A9-like [Cucumis sativus]	Csa_1G709160	23.352			1.058			1.067			0.996			0.927			1.016			0.968	1.062		1.071		0.876		0.958		0.952		1.05		0.972
A0A0A0L336	Ef-hand calcium binding protein OS=Cucumis sativus OX=3659 GN=Csa_4G341560	Csa_4G341560	31.017			1.051			1.025			1.034			1.071			1.155			0.637	1.016		0.991		1.019		1.681		1.127		1.813		0.616
A0A0A0LK17	Inositol-tetrakisphosphate 1-kinase OS=Cucumis sativus OX=3659 GN=Csa_3G901120	Csa_3G901120	41.678
A0A0A0KGL5	mitochondrial ATPase complex subunit ATP10 isoform X2 [Theobroma cacao]	Csa_6G149420	30.656		1.094			0.984			1.119			0.73			0.802			1.446		0.978		0.879		0.667		0.505		0.815		0.555		1.292
A0A0A0LTH9	VAMP-like protein YKT61 [Cucumis sativus]	Csa_1G268290	22.765	0.973	0.928	0.964	0.987	0.97	0.957	1.089	1.015	1.082	0.933	0.954	0.987	0.993	1.098	1.017	0.938	0.931	1.049	0.899	0.0166401	0.915	0.021303	1.003	0.89482	0.985	0.75592	1.067	0.114485	1.065	0.26432	0.916	0.117384
A0A0A0K3D7	translation initiation factor IF-2 isoform X2 [Cucumis melo]	Csa_7G039270	27.574	0.808	0.856	0.917	0.853	0.83	0.838	1.402	1.038	0.964	0.933	0.96	0.94	1.039	0.931	0.82	1.239	1.625	1.753	0.758	0.092562	0.741	0.129739	1.098	0.065781	0.614	0.045618	1.107	0.29504	0.604	0.0166441	1.356	0.1193
A0A0A0KEQ4	MLO-like protein OS=Cucumis sativus OX=3659 GN=MLO	MLO	68.147		1.205			1.054			0.932			0.987			0.805			1.006		1.293		1.131		0.819		0.981		0.764		0.8		1.079
A0A0A0KZL7	"triosephosphate isomerase, cytosolic [Cucumis sativus]"	Csa_4G598000	27.291	0.926	0.91	0.907	0.983	0.966	0.941	1.242	1.226	1.248	1.014	0.985	1.026	1.002	1.002	0.996	0.923	0.964	0.978	0.738	1.7001e-06	0.778	5.6315e-05	1.103	0.0020555	1.056	0.061941	1.038	0.1	1.047	0.118025	0.771	0.00013919
A0A0A0LUG5	ABC transporter A family member 2 [Cucumis sativus]	Csa_1G009600	107.63	1.06		0.945	1.129		1.013	0.935		0.977	1.077		1.059	1.036		1.184	0.707		0.846	1.049	0.53164	1.12	0.194684	1.065	0.37972	1.375	0.069923	1.036	0.72338	1.429	0.084856	0.812	0.148997
A0A0A0K5C1	dnaJ homolog subfamily B member 1 [Cucumis sativus]	Csa_7G039200	37.599	0.951	1.077	0.897	0.956	1.01	0.979	1.084	0.88	1.35	0.983	0.978	1.012	0.986	0.887	0.9	1.045	1.217	1.051	0.883	0.45068	0.889	0.49502	1.016	0.74574	0.897	0.106457	0.942	0.171979	0.837	0.04202	1	0.93028
A0A0A0L498	phospholipase D Y-like [Cucumis sativus]	Csa_4G651930	58.548	1.038	0.991	1.066	1.025	1.034	0.95	0.768	1.019	1.031	1.062	1.071	1.029	1.003	0.932	1.014	1.098	1.011	0.955	1.098	0.35828	1.068	0.50122	1.022	0.4262	1.032	0.47906	0.98	0.62228	0.962	0.4838	1.087	0.43278
A0A0A0L5E1	MACPF domain-containing protein At4g24290 [Cucumis sativus]	Csa_3G110020	65.137		1.038	1.107		1.081	0.968		1.016	0.982		0.973	0.969		1.015	0.996		0.902	1.012	1.074	0.19192	1.026	0.72002	0.905	0.091877	1.015	0.82564	0.981	0.7873	1.051	0.47362	0.958	0.53588
A0A0A0L221	calcineurin B-like protein 1 [Cucumis melo]	Csa_3G017070	24.534			0.949			1.001			1.088			1.026			1.015			1.012	0.872		0.92		1.081		1.014		1.014		1.003		0.93
A0A0A0KC80	DIS3-like exonuclease 2 OS=Cucumis sativus OX=3659 GN=Csa_6G040560	Csa_6G040560	125.85
A0A0A0KR34	Dihydrolipoamide acetyltransferase component of pyruvate dehydrogenase complex OS=Cucumis sativus OX=3659 GN=Csa_5G608580	Csa_5G608580	50.471	1.014	1.013	0.965	0.947	0.996	0.979	0.969	0.972	1.016	0.981	0.974	0.983	0.931	0.964	0.96	1.138	1.104	1.039	1.012	0.62786	0.988	0.6063	0.982	0.33986	0.895	0.055184	0.977	0.27848	0.87	0.0087218	1.11	0.028359
A0A0A0KHL0	adaptin ear-binding coat-associated protein 2-like [Glycine max]	Csa_6G239700	32.794	0.853	0.937	0.977	0.93	0.932	1.006	1.118	1.126	0.98	1.035	0.987	1.012	1.138	1.113	1.085	0.981	1.024	0.965	0.858	0.065102	0.89	0.090239	1.096	0.092116	1.022	0.39226	1.163	0.0066048	1.123	0.0065642	0.921	0.172784
A0A0A0KMP4	DUF241 domain protein [Medicago truncatula]	Csa_6G507490	34.202	1.088	1.037		1.048	1.043		1.026	0.983		1.012	1.063		0.885	0.978		0.966	0.912		1.058	0.22338	1.041	0.20276	0.976	0.55976	1.105	0.118557	0.891	0.144837	0.992	0.89204	0.935	0.199964
A0A0A0KXH9	Glutathione S-transferase OS=Cucumis sativus OX=3659 GN=Csa_4G064120	Csa_4G064120	25.268		0.981	1.001		1.095	1.128		0.956	0.837		1.122	1.072		1.046	1.059		0.787	0.873	1.105	0.26726	1.24	0.08594	1.107	0.055441	1.322	0.038576	0.947	0.077237	1.268	0.044637	0.926	0.4614
A0A0A0KSZ6	lysine-specific demethylase JMJ25-like [Cucumis sativus]	Csa_5G308760	115.07		0.888	0.961		0.952	1.064		1.47	1.017		0.928	1.049		1.007	1.01		0.964	0.965	0.743	0.27512	0.811	0.41822	1.069	0.46182	1.025	0.77414	1	0.97666	1.046	0.00124222	0.776	0.42034
A0A0A0L808	bet1-like SNARE 1-2 isoform X1 [Cucumis sativus]	Csa_3G469700	15.266		0.917	0.908		1.008	0.943		1.059	1		0.978	1.023		1.025	1.097		1.128	1.133	0.886	0.053822	0.948	0.34406	1.096	0.057516	0.885	0.03244	1.088	0.21948	0.939	0.20054	1.098	0.082177
A0A0A0KAL8	polypyrimidine tract-binding protein homolog 3 [Cucumis sativus]	Csa_6G017000	51.178	0.964	0.909	0.933	0.983	0.913	0.929	1.07	1.03	0.974	0.965	1.044	1.013	0.97	1.022	1.052	1.113	1.167	1.079	0.913	0.047699	0.919	0.075202	1.077	0.060638	0.9	0.030777	1.078	0.083842	0.906	0.040235	1.093	0.066819
A0A0A0KIE1	probable protein phosphatase 2C 11 [Cucumis sativus]	Csa_6G344250	30.191
A0A0A0KLX3	dipeptidyl peptidase 8 isoform X1 [Cucumis sativus]	Csa_5G139420	84.381	1.045	0.99	0.964	1.043	1.071	1.033	1.011	1.073	1.035	1.005	1.047	1.039	0.923	0.959	0.951	0.924	0.91	1.071	0.962	0.24996	1.009	0.678	1.031	0.3178	1.064	0.29302	0.9	0.0026831	0.975	0.69436	0.931	0.25048
A0A0A0L6T2	ribosome biogenesis protein erb1 isoform X2 [Citrus sinensis]	Csa_3G186700	12.883	0.675	0.673	0.641	0.73	0.661	0.679	1.246	1.209	1.173	0.807	0.84	0.817	0.997	0.99	0.962	1.98	1.984	1.886	0.548	1.77701e-05	0.571	8.1135e-05	1.239	0.00047769	0.421	9.2019e-07	1.425	0.00035945	0.504	2.1019e-06	1.612	3.891e-05
A0A0A0L941	kinetochore protein [Arabidopsis thaliana]	Csa_3G198480	41.991	1.183			1.138			0.683			1.092			1.171			0.542			1.732		1.666		0.923		2.015		1.029		2.161		0.794
A0A0A0L1S4	ZIP transporter OS=Cucumis sativus OX=3659 GN=Csa_4G618490	Csa_4G618490	38.819	1.048		1.134	1.333		1.624	0.888		0.749	1.151		1.197	0.832		0.673	0.648		0.404	1.333	0.090519	1.806	0.0455	1.076	0.23526	2.232	0.072722	0.509	0.042981	1.431	0.27982	0.643	0.2045
A0A0A0K9G9	Hypoxanthine phosphoribosyltransferase OS=Cucumis sativus OX=3659 GN=Csa_6G052780	Csa_6G052780	20.524	1.012	0.732	0.829	0.949	1.003	1.085	0.988	1.293	1.133	0.973	1.129	1.157	1.097	1.111	1.033	1.041	0.897	0.846	0.754	0.079484	0.89	0.26484	1.267	0.089675	1.171	0.125702	1.067	0.21516	1.164	0.077262	0.815	0.111664
A0A0A0L5J2	caseinolytic peptidase B protein homolog [Cucumis sativus]	Csa_3G172950	54.08		0.93			1.092			1.03			1.061			0.886			1.089		0.903		1.06		1.141		0.974		0.811		0.814		1.057
A0A0A0KWH3	RNA polymerase II degradation factor 1 [Cucumis sativus]	Csa_5G610450	76.91	0.968	0.997	0.985	1.028	0.974	0.972	1.072	1.173	1.091	0.866	0.986	0.819	1.244	0.997	1.424	0.971	0.972	0.897	0.884	0.0132957	0.891	0.02588	0.905	0.20722	0.94	0.35576	1.232	0.132863	1.29	0.084295	0.851	0.01368
A0A0A0LGC5	probable LRR receptor-like serine/threonine-protein kinase At1g51810 [Cucumis sativus]	Csa_3G850570	98.665	0.918	0.862	0.956	0.976	1.082	1.051	1.072	1.013	0.998	1.002	0.955	0.947	1.037	1.126	1.044	1.058	0.958	1.031	0.887	0.032155	1.008	0.84324	1.061	0.159423	0.953	0.24114	1.032	0.483	1.053	0.26612	0.988	0.75832
A0A0A0LFF5	probable prolyl 4-hydroxylase 3 [Cucumis sativus]	Csa_2G009620	29.451	0.938	0.827	0.863	0.903	0.956	0.877	1.1	1.167	1.089	0.996	0.957	0.922	1.336	1.383	1.732	0.574	0.66	0.555	0.783	0.0045842	0.815	0.0035595	1.094	0.103584	1.607	0.00115907	1.627	0.0048766	2.488	0.00073547	0.533	0.00038224
A0A0A0LQR6	dentin sialophosphoprotein-like [Cucumis sativus]	Csa_2G350240	126.19
A0A0A0LEP4	probable ADP-ribosylation factor GTPase-activating protein AGD14 [Cucumis sativus]	Csa_3G816020	73.771
A0A0A0K8E6	membrane protein of ER body 2-like [Cucumis sativus]	Csa_7G352500	56.323	0.847	0.903	0.877	0.957	0.982	0.956	1.103	1.092	1.122	0.938	0.98	0.96	1.105	0.985	1.085	1.152	1.069	1.092	0.792	0.00031767	0.873	0.00032221	1.096	0.0151161	0.869	0.0053761	1.097	0.068117	0.958	0.3611	0.999	0.94792
A0A0A0KU22	probable inactive receptor kinase At1g27190 [Cucumis sativus]	Csa_5G633220	67.103	0.989	0.983	1.005	1.024	1.084	1.006	1.064	0.956	1.016	1.034	1.015	0.986	1.036	1.011	1.097	0.901	0.985	0.934	0.981	0.58666	1.026	0.5374	1.019	0.27966	1.076	0.065397	1.01	0.78788	1.115	0.037236	0.929	0.142815
A0A0A0K952	"30S ribosomal protein S17, chloroplastic [Cucumis sativus]"	Csa_7G446990	18.043
A0A0A0LKY5	probable carboxylesterase 12 [Cucumis sativus]	Csa_2G234510	35.343	1.021	0.993	1.015	0.979	0.94	0.923	1.03	1.085	1.022	0.924	0.905	0.913	0.976	1.023	1.058	1.123	1.108	1.114	0.966	0.166779	0.906	0.0182211	0.905	0.00066125	0.82	1.50535e-05	1.076	0.067303	0.914	0.0188038	1.066	0.028162
A0A0A0L1V1	"lipoxygenase 2, chloroplastic-like [Cucumis sativus]"	Csa_4G286990	17.648	1.109			0.867			1.065			0.944			0.836			1.296			1.041		0.814		0.851		0.728		0.964		0.645		1.217
A0A0A0KW46	leucine-rich repeat receptor-like serine/threonine-protein kinase At1g17230 [Cucumis sativus]	Csa_5G606570	37.388
A0A0A0KIN9	"cell division protein FtsZ homolog 2-2, chloroplastic-like [Cucumis sativus]"	Csa_6G452630	50.825	1.075	0.989	0.908	0.841	0.977	0.934	1.15	1.353	1.31	0.893	0.966	0.996	0.913	0.872	0.885	0.988	1.204	1.013	0.779	0.023181	0.722	0.0081223	0.961	0.54362	0.891	0.183263	0.97	0.57274	0.833	0.048236	0.841	0.092482
A0A0A0K8K9	GAG1At protein [Arabidopsis thaliana]	Csa_7G431950	8.1124	0.955	0.954	0.845	1.027	1.082	1.175	1.006	0.837	0.981	1.004	0.985	1.153	0.949	0.94	0.821	1.153	1.271	1.113	0.975	0.75574	1.163	0.093542	1.141	0.1107	0.888	0.133597	0.825	0.034259	0.766	0.0121594	1.252	0.03158
A0A0A0LQT3	senescence-associated family protein [Populus trichocarpa]	Csa_1G045780	10.67	0.754	0.68		0.907	0.871		0.993	0.731		0.716	0.704		0.8	0.758		2.34	2.678		0.832	0.39468	1.031	0.80984	0.99	0.88574	0.283	0.0028991	0.876	0.059299	0.31	0.0038442	2.911	0.023276
A0A0A0K6Q1	protein FAM114A2-like isoform X1 [Nicotiana attenuata]	Csa_7G075000	56.195	1.039	0.942	1.01	0.977	0.94	0.935	1.017	0.985	0.939	0.987	0.961	0.978	0.938	0.99	0.998	1.108	1.174	1.188	1.017	0.67958	0.97	0.32346	0.978	0.521	0.843	0.00175876	1.026	0.34702	0.843	0.0042018	1.18	0.0063835
A0A0A0KHD6	Aconitate hydratase OS=Cucumis sativus OX=3659 GN=Csa_6G507310	Csa_6G507310	95.927	1.005	1.014	1.012	0.992	0.987	1.014	0.98	0.983	1.004	0.946	0.934	0.98	1.029	1.062	1.034	1.024	1.051	1.007	1.022	0.056996	1.009	0.48168	0.944	0.0163601	0.928	0.0170397	1.044	0.028345	1.014	0.42952	1.039	0.059984
A0A0A0KEM9	NEDD8-specific protease 1 [Cucumis sativus]	Csa_6G289720	26.858
A0A0A0LNN2	protein EARLY FLOWERING 3 [Cucumis sativus]	Csa_2G352370	78.514
A0A0A0LU06	protein SUPPRESSOR OF MAX2 1 [Cucumis melo]	Csa_1G294630	114.27
A0A0A0L3Z5	protein RRP5 homolog [Cucumis sativus]	Csa_4G553660	214.83	0.942	0.946	0.984	0.969	1.017	0.998	1.144	1.163	1.202	1.003	0.963	0.986	0.838	0.972	0.92	1.015	1.054	1.028	0.818	0.00057516	0.85	0.00131889	1.028	0.2054	0.953	0.041377	0.915	0.117356	0.881	0.045865	0.883	0.0024024
A0A0A0KIS6	cell number regulator 2-like [Cucumis sativus]	Csa_5G027940	16.828	0.948			0.88			1.022			1.029			1.318			0.853			0.928		0.861		1.085		1.206		1.498		1.545		0.835
A0A0A0KRW6	aarF domain-containing protein kinase 4 [Cucumis sativus]	Csa_5G626570	40.309		1.004			1.068			1.009			1.011			0.932			1.034		0.995		1.058		1.007		0.978		0.873		0.901		1.025
A0A0A0LN50	protein SUPPRESSOR OF GENE SILENCING 3 [Cucumis sativus]	Csa_2G336740	77.177	0.938			1.031			1.009			0.903			0.896			1.29			0.93		1.022		0.963		0.7		0.869		0.695		1.278
A0A0A0KTH1	endoglucanase/exoglucanase B [Gossypium arboreum]	Csa_5G593400	61.395	0.992	1.024	0.931	1.093	0.978	1.057	0.905	0.841	1.067	0.993	1.142	1.009	1.006	1.129	0.988	0.884	0.852	1.04	1.048	0.53932	1.112	0.22948	1.067	0.2914	1.133	0.169705	0.998	0.96772	1.125	0.181375	0.987	0.90356
A0A0A0LAG1	"transmembrane protein, putative [Medicago truncatula]"	Csa_3G740090	54.325
A0A0A0K998	RNA-binding protein 24 [Cucumis sativus]	Csa_6G087740	30.768	0.997			0.909			0.9			0.941			1.282			1.01			1.108		1.01		0.944		0.932		1.41		1.269		1.122
A0A0A0M072	protein RRP45A isoform X1 [Cucumis sativus]	Csa_1G615210	49.004	1.063	0.95	1.003	1.103	1.07	1.064	1.033	1.149	1.041	0.949	0.98	0.99	0.949	0.908	0.995	0.928	1.001	1.009	0.936	0.23304	1.004	0.88824	0.968	0.41332	0.994	0.8504	0.881	0.0113832	0.971	0.47306	0.912	0.101184
A0A0A0LGE4	ras-related protein RABC2a [Cucumis sativus]	Csa_3G743430	23.23	1.012	1.028	1.007	1.023	0.991	1.068	0.998	0.917	0.979	0.994	1.033	1.076	0.979	0.964	1.084	1.022	0.994	0.893	1.053	0.119162	1.065	0.133183	1.018	0.49634	1.067	0.23526	0.982	0.68096	1.041	0.50812	1.005	0.93588
A0A0A0LDD5	probable LRR receptor-like serine/threonine-protein kinase At1g67720 isoform X1 [Cucumis sativus]	Csa_3G736770	102.68		1.002	0.845		1.028	1.005		1.207	1.532		1.024	1.029		0.984	0.989		0.828	0.795	0.674	0.116644	0.742	0.135676	1.112	0.4215	1.265	0.0074978	0.97	0.123205	1.216	0.0108159	0.593	0.050703
A0A0A0L3T3	transducin beta-like protein 2 [Cucumis sativus]	Csa_3G126150	47.146	0.922	0.947	0.924	0.965	1.035	0.997	1.156	1.111	1.137	0.963	0.93	1.008	1	1.052	0.939	1.035	1.015	0.975	0.821	0.000160503	0.88	0.0053953	1.039	0.20606	0.959	0.22294	0.998	0.94812	0.989	0.76224	0.889	0.004916
A0A0A0LPU2	LEAF RUST 10 DISEASE-RESISTANCE LOCUS RECEPTOR-LIKE PROTEIN KINASE-like 1.2 isoform X1 [Cucumis melo]	Csa_1G024230	53.019	0.938		1.038	0.913		0.961	1.086		1.043	1.102		1.048	1.031		0.995	1.028		0.97	0.928	0.29968	0.88	0.059502	1.088	0.27018	1.076	0.195965	1.081	0.129042	1.014	0.71746	0.938	0.21342
A0A0A0L8R8	Ribonucleoside-diphosphate reductase small chain OS=Cucumis sativus OX=3659 GN=Csa_3G597320	Csa_3G597320	37.828	0.912		0.853	0.917		0.852	1.026		1.197	0.85		0.892	1.105		1.112	1.361		1.314	0.794	0.112943	0.796	0.117885	0.987	0.7848	0.651	0.0048008	1.253	0.025541	0.829	0.0089357	1.203	0.140603
A0A0A0KRJ6	ACT domain-containing protein ACR10-like [Cucumis sativus]	Csa_5G622580	46.874
A0A0A0LF28	abscisic acid receptor PYR1-like [Cucumis sativus]	Csa_3G902310	25.474	0.975	0.96	0.94	1.04	0.927	1.015	1.081	1.059	1.072	0.972	1.007	1.008	1.025	1.082	1.099	0.979	1.04	1.069	0.895	0.00080072	0.928	0.100665	1.039	0.075163	0.967	0.31628	1.075	0.147837	1.038	0.32282	0.961	0.20774
A0A0A0LQ67	Zonadhesin OS=Cucumis sativus OX=3659 GN=Csa_2G301490	Csa_2G301490	36.707	0.909	0.92	0.887	0.852	0.868	0.862	1.009	1.012	1.018	0.969	0.96	0.942	1.086	1.095	1.086	1.181	1.231	1.274	0.894	0.00052329	0.85	1.5545e-05	1.057	0.0149997	0.779	0.00044058	1.265	1.3358e-06	0.886	0.032142	1.213	0.012882
A0A0A0M2B6	"2-oxoisovalerate dehydrogenase subunit beta 1, mitochondrial [Cucumis sativus]"	Csa_1G599400	38.306	1.049	1.035	1.069	1.001	1.028	0.982	0.953	1.037	0.95	1.031	0.93	1.146	0.962	0.99	0.924	1.036	1.047	0.94	1.072	0.079256	1.024	0.48138	0.985	0.79316	1.028	0.7374	0.955	0.127323	0.951	0.28414	1.028	0.57184
A0A0A0KTZ1	putative proline--tRNA ligase C19C7.06 isoform X1 [Cucumis sativus]	Csa_4G015750	57.903	1.044	1.046	1.039	0.997	1.042	1.005	0.958	0.945	0.908	1.025	1.01	1.035	0.967	0.988	0.993	1.064	0.996	1.057	1.113	0.022004	1.083	0.0193227	0.981	0.061038	0.985	0.54082	0.968	0.113919	0.946	0.069796	1.109	0.0175434
A0A0A0L924	brefeldin A-inhibited guanine nucleotide-exchange protein 2 [Cucumis sativus]	Csa_3G126070	198.85	0.941	0.974	0.96	0.996	0.954	1.08	1.164	0.964	1.055	0.942	1.009	1	0.998	1.094	1.008	0.994	1.035	0.923	0.903	0.148479	0.952	0.50722	1.026	0.33992	1	0.99402	1.023	0.64292	1.05	0.33008	0.927	0.31444
A0A0A0LIT0	cyclin-dependent kinase F-1 [Cucumis sativus]	Csa_2G003590	53.697	0.565	0.685	0.64	0.746	0.934	0.936	0.793	0.82	0.795	0.764	0.748	0.76	2.78	2.217	2.291	0.363	0.584	0.562	0.785	0.012936	1.086	0.4156	1.202	0.080918	1.506	0.105802	2.786	0.00057851	4.83	0.00069662	0.627	0.085341
A0A0A0LHD9	keratin-associated protein (DUF1218) [Arabidopsis thaliana]	Csa_3G881600	19.977
A0A0A0KPR5	ABC transporter B family member 4 [Cucumis sativus]	Csa_5G585950	140.83	0.942	0.983	1.104	0.984	1.08	0.987	1.018	0.933	0.91	1.012	1.085	1.037	1.082	1.055	1.095	0.913	0.869	0.862	1.059	0.39186	1.066	0.2308	1.035	0.52472	1.185	0.0033402	1.059	0.145977	1.222	0.00067579	0.924	0.112276
A0A0A0KEL5	Cinnamoyl-CoA reductase OS=Cucumis sativus OX=3659 GN=Csa_6G439420	Csa_6G439420	67.304	1.025	0.993	1.002	1.033	1.016	1.031	0.969	1.011	0.952	1.05	1.095	1.097	1.082	1.085	1.096	0.764	0.821	0.771	1.03	0.21382	1.05	0.056143	1.074	0.0144576	1.376	0.00028093	1.059	0.00090308	1.385	0.000141201	0.804	0.0016045
A0A0A0KH30	"6-phosphofructo-2-kinase/fructose-2,6-bisphosphatase [Cucumis sativus]"	Csa_6G182690	83.675	1.148	0.991	1.165	1.08	0.857	0.993	1.019	1.174	1.108	0.961	1.004	0.932	0.974	0.997	0.87	0.873	1.115	0.986	1.001	0.99964	0.888	0.197719	0.877	0.082039	0.974	0.78338	0.97	0.74216	0.955	0.63234	0.901	0.25824
A0A0A0LCB3	C5orf35 [Arabidopsis thaliana]	Csa_3G681670	45.699	0.903	0.89		0.985	1.01		1.355	1.335		0.905	0.959		0.998	1.018		1.041	0.95		0.667	0.00065739	0.742	0.0023637	1.04	0.32698	0.936	0.3512	1.011	0.5787	1.013	0.8005	0.74	0.022757
A0A0A0LTI1	Mitochondrial pyruvate carrier OS=Cucumis sativus OX=3659 GN=Csa_1G195220	Csa_1G195220	12.122	0.914		0.947	1.064		0.939	1.124		1.243	0.96		0.908	1.054		1.032	0.984		1.094	0.786	0.046242	0.846	0.171804	1.004	0.92474	0.899	0.21996	1.041	0.57154	1.004	0.93222	0.878	0.21636
A0A0A0KKV4	"Ferredoxin--NADP reductase, chloroplastic OS=Cucumis sativus OX=3659 GN=Csa_6G525450"	Csa_6G525450	42.157	0.958	0.953	0.944	0.835	0.838	0.843	1.03	1.022	1.01	0.979	0.974	0.973	1.091	1.108	1.093	1.163	1.256	1.244	0.932	0.00060451	0.822	3.2409e-06	1.025	0.0064354	0.799	0.011538	1.308	5.6924e-07	0.899	0.0126191	1.196	0.00198352
A0A0A0KF14	myosin-6-like [Cucumis sativus]	Csa_6G087890	171.29	0.914	0.936	0.889	0.972	0.969	0.991	1.357	1.203	1.277	0.889	0.971	0.951	1.01	1	1.004	1.048	1.062	1.059	0.714	0.00088315	0.764	0.00164445	1.026	0.45082	0.887	0.046455	1.028	0.022037	0.951	0.00054034	0.826	0.032282
A0A0A0KYT5	switch-associated protein 70 [Cucumis sativus]	Csa_4G064000	53.679	0.965	1.017	0.958	0.944	0.879	0.988	1.079	0.952	1.062	0.947	0.989	0.949	0.96	0.983	1.021	1.162	1.342	1.195	0.951	0.31948	0.909	0.141177	0.981	0.47074	0.78	0.0059617	1.054	0.2342	0.801	0.0098822	1.196	0.039163
C8CHG8	High-affinity nitrate transport system component OS=Cucumis sativus OX=3659 GN=NAR2	NAR2	23.123	1.039	1.088	1.061	1.013	0.978	1.03	0.688	0.643	0.647	1.047	1.11	1.08	0.888	0.899	0.879	1.249	1.274	1.229	1.612	4.3436e-05	1.527	8.434e-05	1.015	0.52002	0.863	0.00172433	0.882	0.00167682	0.711	4.9416e-06	1.897	1.58208e-05
A0A0A0LBK0	Pectate lyase OS=Cucumis sativus OX=3659 GN=Csa_3G624020	Csa_3G624020	48.208	0.99	1.079	1.196	0.996	0.976	1.021	1.134	1.086	0.713	1.009	0.997	1.053	0.959	0.929	0.922	1.039	0.977	1.024	1.113	0.47252	1.02	0.80922	0.937	0.33552	1.006	0.81278	0.939	0.023743	0.924	0.023901	1.036	0.74236
A0A0A0LUU9	nuclear transport factor 2 [Cucumis sativus]	Csa_1G064690	14.285
A0A0A0LH10	Glucose-6-phosphate 1-dehydrogenase OS=Cucumis sativus OX=3659 GN=Csa_2G034760	Csa_2G034760	71.663
A0A0A0LU62	probable galactinol--sucrose galactosyltransferase 2 isoform X1 [Cucumis sativus]	Csa_1G002900	86.28	1.044	0.928	1.007	1.28	1.141	1.316	0.898	0.938	0.961	0.907	0.882	0.958	0.911	0.914	0.87	1.018	1.055	0.891	1.065	0.195584	1.336	0.0038615	0.922	0.130999	0.927	0.26286	0.721	0.0021986	0.909	0.159796	1.06	0.36868
A0A0A0KLP5	COP1 SUPPRESSOR 2-like protein [Solanum lycopersicum]	Csa_5G129300	35.346		0.691	0.53		0.592	0.69		1.175	1.079		0.817	0.612		1.012	1.206		2.163	2.375	0.542	0.046837	0.569	0.023124	1.17	0.51052	0.315	0.0165646	1.73	0.042401	0.489	0.0185953	2.013	0.0080787
A0A0A0LKP6	P-loop nucleoside triphosphate hydrolase superfamily protein [Medicago truncatula]	Csa_2G191300	59.417	0.928	0.914	0.897	1.036	1.025	0.833	0.863	1.19	0.858	0.969	0.94	0.89	0.824	0.835	1.207	1.329	1.295	1.459	0.941	0.69622	0.994	0.9925	1.022	0.47342	0.686	0.00101723	0.99	0.8908	0.702	0.04724	1.403	0.037563
A0A0A0KN39	Ubiquitin fusion protein OS=Cucumis sativus OX=3659 GN=Csa_5G139110	Csa_5G139110	13.61	0.772	0.709	0.797	0.751	0.786	0.835	1.176	1.308	1.515	1.022	0.872	0.964	1.072	1.038	1.038	1.48	1.69	1.135	0.57	0.0023564	0.593	0.0028801	1.255	0.0176554	0.664	0.034016	1.327	0.00095521	0.731	0.125435	1.077	0.65878
A0A0A0LBL5	NF-kappa-B-activating protein [Cucumis sativus]	Csa_3G817750	60.965
A0A0A0KM02	multiple inositol polyphosphate phosphatase 1-like isoform X1 [Cucumis sativus]	Csa_5G211580	56.882	0.994	1.163	1.087	1.08	1.135	1.095	0.995	1.015	0.963	1.032	0.996	0.972	0.947	0.885	0.946	0.91	0.773	0.946	1.091	0.149719	1.113	0.0072832	0.925	0.191498	1.141	0.102765	0.839	0.002825	1.057	0.42506	0.884	0.118223
A0A0A0LQC5	Nuclear-interacting partner of ALK [Morus notabilis]	Csa_1G042120	83.198		1.007			1.017			0.985			1.082			1.065			0.856		1.022		1.032		1.074		1.264		1.047		1.244		0.869
A0A0A0KIQ9	SEC14 cytosolic factor isoform X2 [Cucumis sativus]	Csa_5G021330	27.74	0.989	0.946		1.039	0.995		1.296	1.319		1.005	1.066		0.909	0.949		0.865	0.846		0.74	0.0062361	0.778	0.0085183	1.07	0.20786	1.21	0.026223	0.913	0.097419	1.086	0.076882	0.654	0.00111667
A0A0A0LUF3	"pyruvate dehydrogenase E1 component subunit beta-3, chloroplastic [Cucumis sativus]"	Csa_1G435750	44.946	0.977	0.941	0.961	0.958	0.876	0.918	1.056	0.978	1.073	0.943	0.986	0.949	1.01	0.998	0.997	1.123	1.195	1.211	0.927	0.069137	0.886	0.03474	1	0.98198	0.816	0.00168058	1.092	0.027658	0.852	0.0024629	1.136	0.025778
A0A0A0KH67	Ethylene instensitive 2 OS=Cucumis sativus OX=3659 GN=EIN2	EIN2	140.66			0.887			0.965			1.086			1.13			0.944			1.339	0.817		0.889		1.274		0.844		0.978		0.705		1.233
A0A0A0K959	Alpha-glucosidase OS=Cucumis sativus OX=3659 GN=Csa_6G039020	Csa_6G039020	104.38	1.025	1.028	1.01	0.984	0.984	0.956	1.034	1.059	1.065	0.971	0.955	0.97	0.876	0.849	0.878	1.162	1.106	1.172	0.97	0.044863	0.926	0.0043193	0.945	0.00186	0.842	0.00080119	0.89	0.00130378	0.757	0.000184396	1.089	0.0134615
A0A0A0LRN2	tRNA (adenine(58)-N(1))-methyltransferase non-catalytic subunit TRM6 OS=Cucumis sativus OX=3659 GN=Csa_2G367740	Csa_2G367740	50	0.942			0.882			1.039			0.947			1.163			1.149			0.907		0.849		1.005		0.824		1.319		1.012		1.106
A0A0A0LI33	GDSL esterase/lipase At5g14450 [Cucumis sativus]	Csa_3G840420	41.957	0.869		0.892	0.916		0.921	1.102		1.053	0.864		0.915	1.001		0.969	1.472		1.442	0.817	0.0164817	0.852	0.020024	1.01	0.7843	0.611	0.0037824	1.072	0.051464	0.676	0.0024019	1.352	0.0067631
A0A0A0K2Q9	expansin-like A2 [Cucumis melo]	Csa_7G019890	17.948	1.003	0.958	0.991	0.664	0.729	0.653	0.598	0.665	0.598	1.108	1.075	1.121	2.075	2.088	2.177	0.212	0.308	0.234	1.586	0.00026046	1.099	0.126457	1.119	0.0037213	4.382	0.0056428	3.099	3.5574e-06	8.408	0.00276	0.405	0.00145669
A0A0A0KC98	7-dehydrocholesterol reductase [Cucumis sativus]	Csa_7G447780	49.537	0.963	0.963	0.979	1.011	1.016	1.002	0.927	0.97	0.962	0.955	0.949	0.974	0.993	1.045	1.024	1.243	1.139	1.136	1.016	0.34244	1.059	0.0162608	0.991	0.38282	0.818	0.0028354	1.011	0.52746	0.87	0.0139641	1.231	0.0032007
A0A0A0K5A2	RAB11G OS=Cucumis sativus OX=3659 GN=Csa_7G368110	Csa_7G368110	23.81	0.905	0.907	0.979	0.912	0.901	0.957	1.322	1.137	1.16	0.865	1.14	0.865	0.909	0.888	0.836	1.333	1.179	1.399	0.771	0.0086957	0.765	0.0063767	1.028	0.8454	0.734	0.039899	0.951	0.175282	0.673	0.0022598	1.081	0.32826
A0A0A0L5Q6	probable prolyl 4-hydroxylase 4 [Cucumis sativus]	Csa_3G150820	37.736	0.866	0.805	0.921	0.904	0.781	0.844	1.09	1.146	1.125	0.934	0.872	0.925	1.088	1.08	1.024	1.303	1.599	1.444	0.771	0.0032798	0.752	0.0030632	1.054	0.2966	0.628	0.00183654	1.262	0.0072193	0.734	0.0079378	1.293	0.0140566
A0A0A0LFY5	alba DNA/RNA-binding protein [Medicago truncatula]	Csa_2G006140	11.137
A0A0A0K8M3	"adrenodoxin-like protein, mitochondrial [Cucumis sativus]"	Csa_7G374650	18.483	0.99	1.01	0.99	0.961	0.966	0.925	0.944	0.989	0.955	0.984	0.943	0.96	1.063	1.067	1.115	1.092	1.088	1.067	1.035	0.087783	0.988	0.5567	0.966	0.066244	0.889	0.00118231	1.138	0.0032801	0.999	0.96454	1.124	0.00172455
A0A0A0KZQ4	40S ribosomal protein S2-4-like [Cucumis sativus]	Csa_4G166960	29.647	1.069	1.088	1.095	0.999	0.993	0.97	0.879	0.916	0.906	1.019	1.03	1.029	0.891	0.889	0.91	1.156	1.253	1.198	1.204	0.00020048	1.097	0.0037617	0.946	0.0023048	0.853	0.021503	0.908	0.00117699	0.746	0.00027964	1.335	0.00039726
A0A0A0KPX6	Urease OS=Cucumis sativus OX=3659 GN=Csa_5G590070	Csa_5G590070	89.882	1.012	0.993	1.044	1.122	1.097	1.078	1.023	0.982	0.943	0.979	1.069	1.014	0.942	0.924	0.936	0.987	0.867	0.942	1.034	0.28622	1.118	0.0127842	1.004	0.90318	1.095	0.115499	0.85	0.00022391	1.002	0.93484	0.948	0.29412
A0A0A0KXJ1	anaphase-promoting complex subunit 5 [Cucumis sativus]	Csa_4G081270	101.72	0.948		0.905	0.992		0.943	1.206		1.074	1.026		1.084	1.128		1.085	0.774		1.005	0.813	0.080899	0.849	0.123698	1.139	0.069016	1.186	0.31232	1.144	0.052077	1.244	0.22822	0.78	0.21628
A0A0A0KBF6	actin-related protein 7 [Cucumis sativus]	Csa_7G427110	39.575	1.114	0.979	0.99	0.841	1.019	0.943	1.047	1.037	1.074	0.965	0.973	0.991	0.957	1	1.074	1.163	1.076	1.013	0.976	0.57972	0.888	0.097503	0.95	0.3039	0.901	0.064639	1.081	0.28572	0.932	0.25168	1.03	0.53734
A0A0A0K808	LOW QUALITY PROTEIN: E3 ubiquitin-protein ligase UPL6 [Cucumis sativus]	Csa_6G000030	62.408	0.971			1.128			1.207			0.842			0.98			0.982			0.804		0.935		0.867		0.857		0.869		0.998		0.814
A0A0A0LBF9	Cleavage and polyadenylation specificity factor subunit 2 OS=Cucumis sativus OX=3659 GN=Csa_3G182220	Csa_3G182220	81.767	1.048	1.049	1.092	1.024	1.049	0.962	1.214	1.163	1.189	1.017	0.963	0.907	0.88	0.989	1.013	0.812	0.945	0.917	0.894	0.0036821	0.851	0.0048244	0.905	0.048316	1.08	0.24428	0.95	0.35418	1.078	0.30248	0.75	0.0037959
A0A0A0LU19	ankyrin repeat-containing protein At5g02620-like [Cucumis sativus]	Csa_1G058090	79.084
A0A0A0L9D2	"electron transfer flavoprotein-ubiquinone oxidoreductase, mitochondrial [Cucumis sativus]"	Csa_3G173020	73.883	1.08		0.945	1.126		0.964	0.847		1.547	1.057		1.001	0.999		0.929	0.834		0.875	0.846	0.7247	0.873	0.79076	1.016	0.82596	1.204	0.036103	0.922	0.4574	1.128	0.109945	0.714	0.43492
A0A0A0LDW3	60S ribosomal protein L4 [Cucumis sativus]	Csa_3G736750	44.434	1.168	1.055	1.085	1.01	0.976	0.984	0.992	0.972	1.012	1.014	1.027	0.991	0.888	0.944	0.913	1.02	1.034	1.042	1.112	0.03198	0.998	0.90444	0.917	0.054685	0.979	0.159941	0.924	0.0181792	0.887	0.0030015	1.04	0.039937
Q39626	Expansin OS=Cucumis sativus OX=3659 GN=Cs-EXPA2	Cs-EXPA2	28.186	1.11	1.174	1.089	1.002	1.053	0.982	0.848	0.932	0.871	1.053	0.956	1.005	0.983	0.957	1.002	1.081	0.937	1.007	1.272	0.0025969	1.146	0.0175173	0.894	0.034717	0.996	0.9591	0.969	0.27014	0.973	0.577	1.141	0.058497
A0A0A0KPN8	binding protein [Arabidopsis lyrata subsp. lyrata]	Csa_5G581690	44.122		0.877			0.996			0.855			0.807			0.971			1.684		1.026		1.165		0.92		0.479		0.975		0.577		1.97
A0A0A0LRH1	LOW QUALITY PROTEIN: kinesin light chain 1 [Cucumis melo]	Csa_1G004960	81.047	0.926		0.976	1.009		1.05	1.186		1.056	0.957		0.99	1.079		1.034	0.954		0.958	0.848	0.124701	0.918	0.30598	1.024	0.52958	1.018	0.40248	1.026	0.46874	1.105	0.043098	0.853	0.22488
A0A0A0L683	GrpE protein homolog OS=Cucumis sativus OX=3659 GN=Csa_3G073880	Csa_3G073880	33.503	1.01	1.028	1.041	1.024	1.019	1.008	1.001	0.947	1.016	0.959	0.981	1.006	0.955	0.989	0.97	1.077	1.029	1.045	1.039	0.171779	1.029	0.25106	0.957	0.053804	0.935	0.024962	0.955	0.0144632	0.925	0.0096237	1.063	0.071622
A0A0A0LVB5	interactor of constitutive active ROPs 3-like [Cucumis sativus]	Csa_1G089500	69.69			0.986			0.923			1.171			1.018			0.863			1.191	0.842		0.788		1.032		0.855		0.935		0.725		1.017
A0A0A0KE62	Mechanosensitive ion channel protein OS=Cucumis sativus OX=3659 GN=Csa_6G124170	Csa_6G124170	105.81
A0A0A0L421	serine/arginine repetitive matrix protein 2 isoform X3 [Cucumis sativus]	Csa_3G129720	102.75	1.014	1.165	0.965	1.052	0.721	1.11	1.037	1.171	1.109	0.896	0.982	0.984	0.959	1.003	0.949	1.128	1.056	0.96	0.948	0.45008	0.869	0.32678	0.91	0.22686	0.91	0.173565	1.01	0.86206	0.926	0.20594	0.948	0.40444
A0A0A0LXB3	Translocation protein sec62 [Morus notabilis]	Csa_1G613570	42.101	1.028	1.143	0.98	0.935	1.003	0.965	1.055	0.959	1.041	0.96	1.048	0.927	0.918	0.964	0.939	1.173	0.864	1.337	1.031	0.61352	0.95	0.23366	0.931	0.29448	0.87	0.40668	0.972	0.31424	0.836	0.337	1.104	0.56134
A0A0A0LV92	Fatty acyl-CoA reductase OS=Cucumis sativus OX=3659 GN=Csa_1G145860	Csa_1G145860	17.557			1.035			1.021			0.863			1.026			1.045			1.02	1.199		1.183		0.991		1.006		1.024		1.025		1.182
A0A0A0L2N2	xylosyltransferase 1-like [Cucumis sativus]	Csa_3G105970	45.164
A0A0A0L888	glycolipid transfer protein [Cucumis sativus]	Csa_3G134900	22.326	0.895	0.857	0.863	0.894	0.9	0.777	1.119	1.158	1.284	1.044	1.003	0.95	1.143	1.128	1.133	1.073	1.041	1.182	0.734	0.0021174	0.722	0.0067177	1.146	0.011196	0.909	0.115445	1.324	0.027677	1.033	0.47364	0.926	0.24318
A0A0A0L378	putative tRNA pseudouridine synthase Pus10 [Cucumis sativus]	Csa_4G653400	58.241
A0A0A0KGA7	trafficking protein particle complex subunit 12 [Cucumis sativus]	Csa_6G500620	43.853	0.936			1.005			1.295			0.969			0.929			1.018			0.723		0.776		1.035		0.952		0.924		0.913		0.786
A0A0A0LC98	"protein rolling stone-like, partial [Juglans regia]"	Csa_3G664580	35.844
A0A0A0LTW5	BRO1 domain-containing protein BROX [Citrus sinensis]	Csa_1G043250	47.704	1.007		0.887	1.169		1.175	0.897		1.2	0.965		0.971	0.89		0.91	1.102		0.975	0.903	0.6163	1.118	0.55612	1.022	0.74248	0.932	0.3804	0.768	0.00185924	0.867	0.151101	0.99	0.99594
A0A0A0L188	prolyl endopeptidase [Cucumis sativus]	Csa_4G652900	88.132	1.109	1.075	1.101	1.404	1.351	1.415	0.765	0.772	0.688	1.187	1.185	1.19	0.638	0.703	0.679	0.756	0.75	0.753	1.476	0.00051584	1.874	9.6029e-05	1.084	0.0134241	1.577	3.213e-09	0.484	2.0914e-05	0.894	0.05838	1.015	0.69944
A0A0A0K2L3	probable protein phosphatase 2C 60 [Cucumis sativus]	Csa_7G014550	43.372	0.82	0.848	0.814	0.998	0.972	0.91	0.938	0.988	0.896	0.932	0.947	1.112	0.965	0.934	0.921	1.54	1.504	1.521	0.88	0.0144759	1.021	0.63186	1.205	0.033682	0.655	0.0173189	0.979	0.54134	0.618	3.1263e-06	1.618	7.8725e-05
A0A0A0K3V6	dual specificity protein kinase shkC-like [Cucumis sativus]	Csa_7G051390	53.563
A0A0A0LV02	Xyloglucan endotransglucosylase/hydrolase OS=Cucumis sativus OX=3659 GN=Csa_1G109370	Csa_1G109370	34.483		0.479			0.489			0.405			0.974			0.557			3.701		1.183		1.207		2.033		0.263		1.139		0.15		9.138
A0A0A0LBL1	ATP-dependent RNA helicase DHX36 isoform X1 [Cucumis sativus]	Csa_3G782660	115.85	0.923	0.987	1.024	1.029	0.936	1.089	1.203	1.101	0.967	1.057	0.974	0.993	0.873	0.993	0.96	1.044	1.127	1.001	0.897	0.20738	0.934	0.43742	1.031	0.47924	0.953	0.32998	0.925	0.25866	0.891	0.089442	0.97	0.71866
A0A0A0KAI9	probable polyol transporter 4 [Cucumis sativus]	Csa_6G128600	56.963
A0A0A0LH41	putative GDP-L-fucose synthase 2 [Cucumis sativus]	Csa_2G036660	35.918	1.044	0.941	0.907	0.951	0.948	0.977	1.02	1.068	1.142	0.912	0.968	0.939	1.008	1.049	1.049	1.18	1.113	1.15	0.895	0.105562	0.89	0.02808	0.975	0.62476	0.819	0.00115835	1.08	0.0093444	0.902	0.0087564	1.066	0.154677
A0A0A0KRT6	nucleolar protein 6 [Cucumis sativus]	Csa_5G626540	121.73		1.07	0.995		1.118	0.934		0.976	1.302		0.998	1.01		0.715	0.844		1.188	1.079	0.906	0.61198	0.901	0.62166	0.972	0.53506	0.886	0.131441	0.76	0.154265	0.688	0.059103	0.995	0.97976
A0A0A0KJX1	vesicle-associated membrane protein 714 [Cucumis sativus]	Csa_6G425730	24.989			0.901			1.007			0.956			1.02			1.27			0.88	0.942		1.053		1.132		1.159		1.261		1.443		0.921
A0A0A0LJW3	Patatin OS=Cucumis sativus OX=3659 GN=Csa_2G294900	Csa_2G294900	34.26	0.845	0.958	0.96	0.945	0.943	0.953	1.23	1.172	1.062	0.778	0.847	0.852	0.984	1.026	0.943	1.489	1.385	1.416	0.798	0.020081	0.82	0.045381	0.896	0.102664	0.577	0.000115693	1.039	0.2612	0.688	0.00032215	1.238	0.0111378
A0A0A0KAR3	OTU domain-containing protein 6B [Cucumis sativus]	Csa_7G394600	36.7		0.875	0.962		0.899	1.046		1.833	1.076		0.884	1.023		0.893	1.064		0.93	0.943	0.631	0.25622	0.669	0.31288	1.038	0.72036	1.018	0.8536	1.006	0.96836	1.045	0.69318	0.644	0.37028
A0A0A0KWS0	"2,3-bisphosphoglycerate-independent phosphoglycerate mutase [Cucumis sativus]"	Csa_4G197830	61.132	0.918	0.899	0.898	0.934	0.927	0.917	1.167	1.17	1.177	1	0.991	0.996	1.189	1.191	1.198	0.896	0.891	0.906	0.773	2.2419e-06	0.791	1.1862e-06	1.1	0.0002369	1.109	4.4379e-05	1.288	8.2491e-07	1.329	3.9379e-07	0.766	5.5324e-07
A0A0A0KRD1	---	Csa_5G165270	54.728
A0A0A0KIH0	putative pterin-4-alpha-carbinolamine dehydratase isoform X1 [Cucumis melo]	Csa_6G522130	22.02		1.015	1.062		0.884	0.898		1.088	1.049		0.955	0.987		1.075	1.108		1.087	0.949	0.972	0.42942	0.834	0.0117755	0.935	0.1388	0.954	0.5847	1.225	0.0069793	1.072	0.40984	0.953	0.54674
A0A0A0M082	nuclear cap-binding protein subunit 1 isoform X1 [Cucumis sativus]	Csa_1G616300	98.305	1.031	1.009	1.029	1.015	0.98	1.036	0.926	1.037	0.901	1.079	1.047	1.063	0.943	0.931	0.906	1.043	0.992	1.008	1.072	0.245	1.058	0.27378	1.039	0.025916	1.048	0.051856	0.917	0.0126217	0.914	0.0088168	1.062	0.2429
A0A0A0KA07	natterin-1-like [Zea mays]	Csa_6G083530	53.304
A0A0A0KNJ4	50S ribosomal protein L34 [Arabidopsis thaliana]	Csa_6G519490	20.911	0.947			0.91			1.255			1.044			1.129			0.817			0.755		0.725		1.102		1.278		1.241		1.382		0.651
A0A0A0KLW9	Beta-form rubisco activase OS=Cucumis sativus OX=3659 GN=Csa_5G182730	Csa_5G182730	48.323
A0A0A0KM69	Ferritin OS=Cucumis sativus OX=3659 GN=Csa_5G215130	Csa_5G215130	29.005	1.159	1.176	1.132	1.116	1.049	1.085	0.866	0.957	0.932	1.105	1.082	1.057	0.86	0.855	0.868	0.86	0.846	0.867	1.258	0.00193917	1.18	0.0089042	0.936	0.0172414	1.261	9.7581e-05	0.795	0.00023973	1.004	0.66732	0.934	0.093096
A0A076MFR3	Heavy metal ATPase 4 OS=Cucumis sativus OX=3659 GN=HMA4	HMA4	133.28
A0A0A0KNF1	xanthoxin dehydrogenase [Cucumis sativus]	Csa_5G453160	30.213	1.069	1.007	0.998	1.072	1.019	1.009	0.959	1.035	1.128	1.106	1.036	1.081	0.968	1.007	0.984	0.861	0.85	0.827	0.985	0.8029	0.993	0.92256	1.048	0.175444	1.27	0.00045502	0.955	0.102797	1.166	0.00074207	0.813	0.0132752
A0A0A0L6V6	protein OPI10 homolog [Cucumis sativus]	Csa_3G258170	21.041
A0A0A0KZ90	hyccin protein [Medicago truncatula]	Csa_4G107390	45.683	0.953			1.064			1.076			0.97			1.023			1.031			0.886		0.989		1.018		0.941		0.961		0.992		0.958
A0A0A0LLH4	splicing factor U2af large subunit A isoform X1 [Cucumis sativus]	Csa_2G172520	114.85	0.921	0.919		0.814	0.791		1.137	1.024		1.06	1.156		1.712	1.711		0.297	0.339		0.851	0.20196	0.743	0.031964	1.204	0.146576	3.484	0.0039805	2.133	0.0120427	5.382	0.024975	0.294	0.0047173
A0A0A0L724	glycoprotein 3-alpha-L-fucosyltransferase A [Cucumis sativus]	Csa_3G205310	29.601
A0A0A0LM91	nucleoporin NUP188 homolog [Pyrus x bretschneideri]	Csa_2G263970	172.52
A0A0A0KWE2	monoacylglycerol lipase ABHD6 [Cucumis sativus]	Csa_4G026270	35.613	0.881	1.046		1.219	1.158		1.019	0.961		0.979	0.913		1.092	1.006		0.848	0.924		0.973	0.7695	1.201	0.042518	0.982	0.88434	1.068	0.35608	0.883	0.122237	1.184	0.10446	0.895	0.165095
A0A0A0L7F1	UDP-glycosyltransferase 91A1-like [Cucumis sativus]	Csa_3G121730	52.458
B3U2A5	GCN5-related N-acetyltransferase OS=Cucumis sativus OX=3659 GN=Csa_3G776930	Csa_3G776930	17.822	0.98	0.974	0.921	1.027	1.041	1.008	1.022	0.932	1.042	0.925	1.082	1.04	0.998	1.038	0.924	1.06	0.956	1.107	0.96	0.36576	1.027	0.48458	1.06	0.33192	0.976	0.71686	0.962	0.32712	0.948	0.3931	1.042	0.50262
A0A0A0LZX2	"succinate dehydrogenase subunit 6, mitochondrial [Cucumis sativus]"	Csa_1G629750	7.4625			1.181			1.019			0.953			1.056			0.806			0.983	1.239		1.069		0.894		1.074		0.791		0.82		1.031
A0A0A0LJU8	phosphoglycerate mutase [Cucumis sativus]	Csa_2G308370	38.013	0.935	1.023	0.891	0.935	0.959	1.101	1.075	0.972	1.064	1.012	1.026	0.958	1.1	0.989	0.942	1.047	1.071	1.169	0.916	0.161064	0.963	0.54542	1.052	0.32152	0.911	0.080861	1.012	0.86436	0.922	0.222	1.057	0.30224
A0A0A0KX51	Carboxypeptidase OS=Cucumis sativus OX=3659 GN=Csa_4G008800	Csa_4G008800	51.275			1.288			0.871			0.913			0.608			0.685			1.796	1.411		0.954		0.472		0.339		0.786		0.381		1.967
A0A0A0KSP6	import inner membrane translocase subunit [Arabidopsis thaliana]	Csa_5G645130	42.128	1.076	1.061	1.12	1.105	1.115	1.14	0.834	0.955	0.853	1.021	0.975	0.975	1.002	0.97	0.975	0.871	0.944	0.919	1.233	0.0093774	1.272	0.0048624	0.912	0.0146976	1.087	0.041637	0.877	0.0006611	1.078	0.042585	1.035	0.50226
A0A0A0KGP6	60S acidic ribosomal protein P2B [Cucumis sativus]	Csa_6G151730	11.548	1.017	1.007	0.985	0.95	0.998	1.046	0.976	1.072	0.983	0.942	1	0.941	0.995	0.911	0.991	1.156	1.334	1.268	0.993	0.84808	0.988	0.782	0.958	0.124302	0.767	0.0047626	0.968	0.45584	0.771	0.0069803	1.24	0.0142962
A0A0A0KVL7	"50S ribosomal protein L29, chloroplastic [Cucumis sativus]"	Csa_4G095600	19.633	0.985		0.997	1.046		1.042	0.886		0.868	0.963		1.151	1.133		1.199	1.011		0.687	1.13	0.009364	1.19	0.003563	1.067	0.5681	1.245	0.3866	1.117	0.060437	1.373	0.22794	0.968	0.81696
A0A0A0KRC4	LOW QUALITY PROTEIN: cucumisin-like [Cucumis sativus]	Csa_5G613580	80.047
A0A0A0KUM6	"Succinate dehydrogenase [ubiquinone] flavoprotein subunit, mitochondrial OS=Cucumis sativus OX=3659 GN=Csa_4G038700"	Csa_4G038700	69.954	0.997	0.971	1.008	0.996	1.004	0.99	0.936	0.958	0.946	0.996	1.029	1.027	1.073	1.063	1.047	1.091	0.978	1.001	1.048	0.022759	1.053	0.0027965	1.026	0.174877	0.994	0.89562	1.065	0.00160305	1.037	0.33544	1.081	0.086322
A0A0A0LGB7	Serine/threonine-protein phosphatase 2A 55 kDa regulatory subunit B OS=Cucumis sativus OX=3659 GN=Csa_3G849390	Csa_3G849390	56.755
A0A0A0KA67	Lipopolysaccharide core biosynthesis mannosyltransferase lpsB [Morus notabilis]	Csa_7G432640	53.386
A0A0A0KPZ4	60S ribosomal protein L17-2 [Cucumis melo]	Csa_5G589950	20.637	0.93	0.88	0.952	0.869	0.855	0.939	1.016	1.14	1.035	1.05	0.998	1.045	0.941	0.972	0.967	1.315	1.274	1.143	0.866	0.028081	0.835	0.0171385	1.12	0.0161752	0.829	0.014843	1.081	0.061119	0.772	0.0041209	1.17	0.048079
A0A0A0K7Y7	syntaxin-42 isoform X1 [Cucumis sativus]	Csa_7G405900	35.674	1.081	1.033	0.983	1.015	0.92	0.98	1.175	1.198	0.881	0.983	1.052	1.113	0.912	0.944	1.059	0.891	0.948	1.008	0.952	0.71334	0.896	0.3829	1.016	0.74426	1.106	0.117878	1	0.98262	1.024	0.712	0.875	0.30074
A0A0A0L358	E3 ubiquitin-protein ligase HERC2 [Cucumis sativus]	Csa_4G620650	48.98		1.029			1.105			0.95			1.058			0.97			0.887		1.083		1.163		1.028		1.193		0.878		1.094		0.934
A0A0A0LMZ3	Ribulose-phosphate 3-epimerase OS=Cucumis sativus OX=3659 GN=Csa_2G406760	Csa_2G406760	24.316	0.967	0.98	0.963	1.105	0.998	1.062	0.958	1.068	1.028	1.066	1.066	1.024	1.109	1.043	1.114	0.787	0.898	0.841	0.953	0.21646	1.036	0.45634	1.085	0.0049169	1.249	0.0051647	1.032	0.43186	1.293	0.0040963	0.827	0.0185787
A0A0A0KQ81	RNA-binding protein 25 isoform X1 [Cucumis sativus]	Csa_5G601600	108.81		0.752	0.992		0.8	0.892		0.866	0.991		0.815	1.023		0.866	1.03		2.255	1.168	0.939	0.69378	0.911	0.3985	1.054	0.78562	0.537	0.24022	1.121	0.38966	0.554	0.25248	1.843	0.2369
A0A0A0LY96	Pyrophosphate--fructose 6-phosphate 1-phosphotransferase subunit beta OS=Cucumis sativus OX=3659 GN=PFP-BETA	PFP-BETA	62.335	1.013	1.047	1.04	1.082	0.982	1.133	1.042	1.097	1.043	0.884	0.875	0.879	0.929	1.013	0.925	1.139	1.08	1.042	0.974	0.25966	1.005	0.94674	0.851	0.000102393	0.809	0.0148237	0.897	0.103876	0.879	0.030456	1.025	0.47876
A0A0A0L141	Mitochondrial GTPase 1 OS=Cucumis sativus OX=3659 GN=Csa_4G168980	Csa_4G168980	36.168			0.94			1.127			1.021			1.141			0.896			0.918	0.921		1.104		1.214		1.243		0.795		0.976		0.899
A0A0A0L3R9	40S ribosomal protein S29 OS=Cucumis sativus OX=3659 GN=Csa_4G642380	Csa_4G642380	6.4304	1.028	1.102	1.042	0.976	0.963	0.933	1.048	0.951	0.927	0.947	1.003	1.03	0.972	0.936	0.996	1.117	1.02	1.144	1.084	0.130324	0.982	0.68378	0.939	0.127878	0.908	0.089443	1.011	0.6521	0.885	0.03694	1.121	0.088425
A0A0A0LUX0	Thioredoxin OS=Cucumis sativus OX=3659 GN=Csa_1G065970	Csa_1G065970	14.017
A0A0A0LXL8	expansin-like A3 [Cucumis sativus]	Csa_1G637440	13.777	0.925	0.888	0.912	0.76	0.772	0.791	0.637	0.665	0.727	1.132	1.084	1.122	1.955	1.95	1.955	0.306	0.371	0.329	1.343	0.00189714	1.145	0.028158	1.225	0.00034007	3.318	3.567e-05	2.523	0.000159384	5.825	0.00101552	0.496	0.00050145
A0A0A0KLR3	centrosomal protein of 164 kDa isoform X4 [Arachis ipaensis]	Csa_5G138460	95.741	0.901	0.869	0.92	1.06	1.007	1.037	1.073	1.191	1.075	1.013	1.052	0.889	0.947	0.828	0.824	1.12	1.238	1.259	0.806	0.0049226	0.93	0.127561	1.098	0.163918	0.817	0.031438	0.837	0.020079	0.719	0.0047633	1.083	0.186996
A0A0A0K1P5	probable serine/threonine-protein kinase DDB_G0278509 [Pyrus x bretschneideri]	Csa_7G045540	74.055		1.103			1.488			0.533			1.551			0.74			0.279		2.069		2.792		1.406		5.559		0.497		2.652		0.523
A0A0A0LYB3	"chaperonin 60 subunit alpha 2, chloroplastic [Cucumis sativus]"	Csa_1G701900	64.796	1.025			0.973			1.113			1.041			0.777			1.186			0.921		0.874		1.016		0.878		0.799		0.655		1.066
A0A0A0LA59	mitochondrial succinate-fumarate transporter 1 [Cucumis sativus]	Csa_3G731000	34.713
A0A0A0KZB6	Acyl-coenzyme A oxidase OS=Cucumis sativus OX=3659 GN=Csa_4G028450	Csa_4G028450	77.813	1.001	0.987	0.971	1.054	1.03	1.175	1.007	1.037	0.89	1.088	1.062	1.022	1.108	1.178	0.937	0.732	0.715	0.889	1.009	0.83532	1.111	0.163844	1.072	0.026697	1.358	0.0121638	0.989	0.8685	1.38	0.029521	0.796	0.050598
A0A0A0LCK0	DNA helicase OS=Cucumis sativus OX=3659 GN=Csa_3G722880	Csa_3G722880	104.83	1.107	1.045	1.063	0.943	0.932	0.982	1.067	1.116	1.083	1.026	1.092	1.144	0.941	1.019	0.95	0.953	0.839	0.799	0.984	0.50356	0.875	0.0029	1.015	0.71974	1.259	0.0193034	1.019	0.57702	1.123	0.112081	0.793	0.0124231
A0A0A0L8M8	transmembrane protein 161B [Cucumis sativus]	Csa_3G181950	52.385		1.025	0.956		0.936	1.085		0.989	1.068		1.031	0.95		1.021	1.022		1.056	0.996	0.963	0.54468	0.982	0.83544	1	0.99698	0.965	0.55218	1.011	0.88448	0.996	0.91416	0.998	0.96892
A0A0A0KJB6	Histone H1 OS=Cucumis sativus OX=3659 GN=Csa_6G505280	Csa_6G505280	22.737		0.969	1.066		0.928	0.908		1.096	0.897		0.945	0.991		1.19	1.224		0.956	0.914	1.021	0.84434	0.921	0.52416	0.951	0.4548	1.035	0.40032	1.315	0.0042036	1.291	0.0105992	0.938	0.62386
A0A0A0KHY4	serine/threonine-protein phosphatase 4 regulatory subunit 3A isoform X2 [Cucumis sativus]	Csa_6G308410	97.223
A0A0A0KF65	Serine/threonine protein phosphatase 2A regulatory subunit OS=Cucumis sativus OX=3659 GN=Csa_6G447070	Csa_6G447070	57.49	0.957	0.923		1.001	1.006		0.851	0.884		1.007	1.127		0.995	0.925		1.263	1.211		1.084	0.092337	1.157	0.0168773	1.135	0.168197	0.863	0.131059	0.957	0.34366	0.776	0.026399	1.426	0.0063225
A0A0A0LNF1	"probable 37S ribosomal protein S5, mitochondrial [Cucumis sativus]"	Csa_2G431220	48.074	1.245	1.142	1.089	0.819	0.977	0.999	0.97	1.089	0.985	1.222	0.958	0.967	0.794	0.955	1.065	0.917	0.916	0.895	1.142	0.068141	0.918	0.29256	0.905	0.3047	1.154	0.23024	1.007	0.97602	1.032	0.80764	0.896	0.04338
A0A0A0L246	26S proteasome non-ATPase regulatory subunit 5 [Theobroma cacao]	Csa_4G629990	57.184	0.988		0.983	1.013		1.071	0.904		1.228	1.061		1.029	1.078		0.943	0.973		0.812	0.924	0.73806	0.977	0.94794	1.06	0.063719	1.171	0.21996	0.97	0.6973	1.132	0.37908	0.837	0.43996
A0A0A0M2P3	beta-glucosidase 12 [Cucumis melo]	Csa_1G611820	52.994
A0A0A0LB09	"2-Cys peroxiredoxin BAS1, chloroplastic-like [Cucumis sativus]"	Csa_3G778410	29.826	1.053	1.036	1.038	1.028	1.034	1.036	1	0.927	1.145	0.945	0.994	0.985	0.956	0.948	0.964	0.927	1.022	0.995	1.018	0.7611	1.008	0.861	0.935	0.0147358	0.993	0.85976	0.926	0.000137859	0.974	0.43886	0.958	0.5935
A0A0A0KFD1	RNA cytidine acetyltransferase OS=Cucumis sativus OX=3659 GN=Csa_6G486930	Csa_6G486930	114.82	1.004	1.041	1.058	1.057	1.113	1.069	1.172	1.073	1.226	1.083	1.082	1.063	0.805	0.831	0.849	0.883	0.873	0.889	0.894	0.058083	0.933	0.182618	1.04	0.075424	1.22	1.79328e-05	0.767	0.0002765	0.94	0.0185999	0.762	0.020701
A0A0A0LFR8	syntaxin-71 [Cucumis sativus]	Csa_3G738970	30.117	1.035	1.034	1.079	1.064	1.047	0.975	1.022	0.912	0.96	0.944	0.949	1.005	0.945	0.954	0.998	1.045	1.157	1.016	1.088	0.076402	1.066	0.20292	0.921	0.027559	0.901	0.079439	0.939	0.118623	0.9	0.072862	1.112	0.109078
A0A0A0LRS5	SNAP25 homologous protein SNAP33-like [Cucumis sativus]	Csa_1G012100	34.056
A0A0A0KVC0	Oxygen-evolving enhancer protein 2 OS=Cucumis sativus OX=3659 GN=Csa_4G063440	Csa_4G063440	28.138		0.744	0.649		0.825	0.676		0.97	1.581		1.807	1.87		0.828	0.785		0.88	0.659	0.546	0.150383	0.588	0.195225	2.64	0.0051996	2.389	0.026236	1.075	0.53512	1.048	0.73552	0.603	0.22884
A0A0A0KA79	Carboxypeptidase OS=Cucumis sativus OX=3659 GN=Csa_7G374580	Csa_7G374580	54.355
A0A0A0LY04	Cyclin-dependent kinases regulatory subunit OS=Cucumis sativus OX=3659 GN=Csa_1G132710	Csa_1G132710	10.663		0.834			0.736			1.2			0.8			1.008			1.751		0.695		0.613		0.959		0.457		1.37		0.576		1.459
A0A0A0LZH6	myosin-17 [Cucumis sativus]	Csa_1G590280	173.09	0.935	0.919	0.947	1.082	1.025	0.946	1.287	1.15	1.279	0.878	0.947	0.955	1.164	1.006	1.049	0.945	1.038	0.961	0.754	0.00169711	0.822	0.021184	0.993	0.78606	0.944	0.21998	1.054	0.41852	1.093	0.165657	0.792	0.0075417
A0A0A0KIV6	protein-lysine N-methyltransferase EFM1 isoform X1 [Gossypium raimondii]	Csa_6G476080	64.009	0.935	0.956	0.757	0.963	0.992	1.018	1.357	1.377	2.107	0.996	0.977	0.887	0.966	0.952	0.921	0.938	0.895	0.665	0.547	0.022436	0.614	0.084842	1.08	0.3814	1.145	0.26986	0.955	0.097378	1.137	0.32916	0.516	0.022424
A0A0A0LFG3	ankyrin repeat-containing protein At3g12360-like [Cucumis sativus]	Csa_2G010210	72.909
A0A0A0KMX3	vesicle-associated protein 1-2 [Cucumis sativus]	Csa_5G161980	26.656	0.974	0.981	0.975	0.937	0.962	0.932	1.023	1.025	1.01	0.987	1.02	0.99	0.978	1.012	0.996	1.204	1.22	1.224	0.958	0.00113921	0.926	0.0020428	1.023	0.103944	0.822	7.5969e-05	1.055	0.0185614	0.819	5.7544e-05	1.193	1.66963e-05
A0A0A0K5E6	"dihydrolipoyllysine-residue succinyltransferase component of 2-oxoglutarate dehydrogenase complex 1, mitochondrial [Cucumis sativus]"	Csa_7G212650	47.341	1.027	1.026	1.014	1.082	1.065	1.042	1.007	0.938	1.004	0.917	0.972	0.944	0.959	1.015	1.023	1.028	0.978	1.015	1.04	0.166536	1.081	0.037301	0.924	0.0100206	0.938	0.046038	0.94	0.054036	0.992	0.7627	1.024	0.42584
A0A0A0L738	nucleolar and coiled-body phosphoprotein 1 isoform X2 [Cucumis sativus]	Csa_3G135020	42.632	0.852	0.918		0.893	0.888		1.134	1.065		0.937	0.881		0.907	0.883		1.522	1.592		0.805	0.04686	0.81	0.021719	1.027	0.63322	0.584	0.0049809	1.005	0.75224	0.575	0.0022245	1.416	0.0120783
A0A0A0KMA7	zinc finger CCCH domain-containing protein 17 [Cucumis sativus]	Csa_5G265800	80.472	0.735	0.898	0.878	0.87	0.758	0.894	1.067	1.062	1.084	0.98	0.809	0.953	0.885	0.935	1.138	1.933	1.522	1.207	0.782	0.058956	0.785	0.041495	1.092	0.3675	0.588	0.025516	1.173	0.164418	0.634	0.046975	1.451	0.121537
A0A0A0KCC2	flowering-promoting factor 1-like protein 1 [Cucumis sativus]	Csa_6G194670	12.743
A0A0A0K4Q3	subtilisin-like protease SBT3.3 [Cucumis sativus]	Csa_7G291190	10.748		0.953	0.982		0.96	0.914		1.308	1.126		1.01	1.08		0.987	1.057		0.917	0.921	0.795	0.097257	0.77	0.081503	1.08	0.172143	1.137	0.062499	1.091	0.176423	1.112	0.091355	0.755	0.167603
A0A0A0LY18	serine carboxypeptidase 1-like [Cucumis sativus]	Csa_1G654920	34.338	0.884	0.89	1.01	0.926	0.916	0.74	1.098	1.235	0.837	0.955	0.951	0.95	1.027	1.003	1.026	1.285	1.34	1.585	0.878	0.3889	0.815	0.2212	1.026	0.59164	0.678	0.026796	1.184	0.141655	0.726	0.039258	1.328	0.090758
A0A0A0L559	CmE8 protein OS=Cucumis sativus OX=3659 GN=Csa_3G135750	Csa_3G135750	42.052
A0A0A0KDZ9	Transmembrane 9 superfamily member OS=Cucumis sativus OX=3659 GN=Csa_6G115620	Csa_6G115620	74.942	0.866	0.909	0.91	1.196	1.007	0.996	1.123	1.116	0.975	1.011	0.873	0.893	0.939	0.891	0.906	0.956	1.412	1.491	0.835	0.021977	0.995	0.93852	1.034	0.5469	0.72	0.101016	0.855	0.066877	0.709	0.146976	1.201	0.32208
A0A0A0KCH1	"DAG protein, chloroplastic isoform X1 [Cucumis sativus]"	Csa_6G318670	31.361	0.718	0.743	0.661	0.976	0.808	0.59	1.355	1.054	0.968	0.912	0.881	0.96	0.969	1.105	0.908	1.234	1.696	2.336	0.628	0.012997	0.703	0.111275	1.297	0.0036431	0.523	0.080378	1.256	0.194415	0.566	0.049382	1.559	0.115561
A0A0A0KSV0	FYN-binding protein isoform X2 [Cucumis melo]	Csa_5G606540	36.572	1.162			1.01			0.79			1.115			1.064			0.756			1.471		1.278		0.96		1.475		1.053		1.407		0.957
A0A0A0L4T2	enhancer of mRNA-decapping protein 4 [Cucumis sativus]	Csa_3G045180	153.52	0.935	0.926	0.944	0.999	0.942	0.958	1.114	1.104	1.071	0.978	0.993	1.009	1.007	1.117	1.039	1.063	1.04	1.047	0.853	0.00026354	0.881	0.0039367	1.062	0.0046423	0.946	0.0074609	1.091	0.070501	1.004	0.92338	0.958	0.03356
A0A0A0LLW9	---	Csa_2G031200	8.7939		0.996			1.032			1.163			1.077			0.901			0.906		0.856		0.887		1.081		1.189		0.873		0.994		0.779
A0A0A0KX59	"enoyl-[acyl-carrier-protein] reductase [NADH], chloroplastic-like [Cucumis sativus]"	Csa_4G286380	41.408	1.046	1.037	1.043	1.02	1.01	0.976	0.954	0.963	0.849	1.046	1.045	1.069	1.002	0.972	0.992	0.939	0.982	0.988	1.13	0.092619	1.087	0.118282	1.011	0.24142	1.086	0.0093394	0.987	0.4547	1.02	0.34634	1.052	0.30058
A0A0A0K7N9	Coatomer subunit gamma OS=Cucumis sativus OX=3659 GN=Csa_7G267950	Csa_7G267950	98.442	1.027	1.082	1.043	1.054	1.023	1.069	1	1.044	1.095	1.031	1.013	1.022	1.008	0.994	1.031	0.798	0.789	0.765	1.004	0.88766	1.002	0.92966	0.973	0.167161	1.304	4.0408e-05	0.964	0.095038	1.29	0.000101816	0.749	0.00058167
A0A0A0KCF8	RNA-binding KH domain-containing protein PEPPER-like [Cucumis sativus]	Csa_6G103530	38.388		0.812	0.852		0.978	1.02		1.816	1.566		0.88	0.921		0.906	0.862		0.922	1.034	0.492	0.0119195	0.591	0.020922	1.082	0.139361	0.921	0.31874	0.885	0.064137	0.904	0.25162	0.578	0.028137
A0A0A0L5R1	serine/threonine-protein kinase ULK4 [Cucumis sativus]	Csa_3G151400	134.54	1.089	1.033		1.143	1.173		0.872	0.875		0.951	0.989		0.957	0.964		0.967	0.958		1.215	0.0180642	1.326	0.0021412	0.914	0.11254	1.008	0.7428	0.829	0.0051415	0.998	0.75964	1.102	0.0026227
A0A0A0KIL7	protein PLASTID MOVEMENT IMPAIRED 1-RELATED 1-like [Cucumis melo]	Csa_6G363570	125.87		0.991			0.957			1.515			0.832			0.963			0.94		0.654		0.632		0.84		0.885		1.006		1.024		0.62
A0A0A0LST5	"phosphoribosylaminoimidazole carboxylase, chloroplastic [Cucumis sativus]"	Csa_2G401310	70.025	0.966	1.056	1.043	1.079	1.13	1.06	1.007	0.927	1.093	1.026	0.969	1.018	0.979	1.042	0.946	0.92	0.924	0.8	1.013	0.81244	1.08	0.198801	0.983	0.64128	1.14	0.05884	0.908	0.046183	1.122	0.101835	0.873	0.114079
A0A0A0KKN3	katanin p60 ATPase-containing subunit A-like 2 isoform X2 [Cucumis sativus]	Csa_6G523400	46.071	0.872			1.036			1.04			0.881			1.038			1.29			0.838		0.996		1.01		0.683		1.002		0.805		1.24
A0A0A0LIH5	vesicle-associated protein 2-2 isoform X1 [Cucumis sativus]	Csa_2G013300	47.968	0.999		0.934	1.028		0.98	0.966		0.968	1.052		1.098	1.016		1.036	0.97		1.051	0.999	0.97954	1.038	0.25974	1.112	0.115797	1.064	0.30318	1.022	0.4854	1.015	0.73594	1.045	0.47644
A0A0A0KED7	NAD(P)-binding Rossmann-fold superfamily protein [Arabidopsis thaliana]	Csa_6G199800	37.821
A0A0A0LWN4	UPF0235 protein At5g63440 isoform X1 [Cucumis melo]	Csa_1G050450	25.795
A0A0A0L3Q7	2-keto-3-deoxy-L-rhamnonate aldolase [Cucumis melo]	Csa_3G002930	39.761	0.969	1.059	0.97	0.955	1.074	1.024	1.287	1.082	1.211	1.024	1.088	1.033	0.904	0.835	0.912	1.002	0.897	0.961	0.837	0.040257	0.853	0.0614	1.049	0.23892	1.1	0.06282	0.868	0.033243	0.927	0.151679	0.799	0.020759
A0A0A0KU11	petal death protein [Cucumis sativus]	Csa_4G017030	53.616	0.989	1.018	1.111	1.104	1.056	1.025	1.057	1.049	0.919	1.046	1.056	1.046	0.958	0.952	0.962	0.848	0.908	0.947	1.031	0.61648	1.053	0.35048	1.01	0.7875	1.165	0.041656	0.902	0.041945	1.063	0.1966	0.894	0.115584
A0A0A0LHF3	glutamine--fructose-6-phosphate aminotransferase [isomerizing] 2 [Cucumis sativus]	Csa_2G099490	75.975	0.977	0.989	0.967	0.991	0.976	0.974	1.027	1.032	1.065	0.996	0.888	0.929	1.032	0.871	0.94	1.155	1.143	1.265	0.939	0.0086207	0.941	0.0088233	0.959	0.2762	0.79	0.0069991	0.967	0.53884	0.798	0.0179822	1.141	0.0187405
A0A0A0LA80	ras-related protein RABE1a-like [Cucumis sativus]	Csa_3G734950	23.853	0.957	0.984	0.989	0.94	1.025	1.071	1.112	1.176	1.589	0.962	0.958	1.174	1.15	1.183	0.792	1.056	0.719	0.499	0.756	0.138143	0.783	0.11752	1.056	0.5382	1.361	0.197542	1.029	0.92008	1.374	0.23916	0.587	0.079979
A0A0A0KMY6	inositol 2-dehydrogenase 2 [Cucumis melo]	Csa_5G162620	41.234	0.921	0.83		1.096	1.248		0.96	1.473		0.857	0.877		1.285	0.986		0.928	0.743		0.72	0.29746	0.963	0.94748	0.99	0.88828	1.038	0.73688	0.969	0.81952	1.359	0.22056	0.687	0.27494
A0A0A0LV93	putative serine/threonine-protein kinase dyrk2 [Morus notabilis]	Csa_1G029580	133.26	1.015	0.994	1.014	1.048	0.972	0.932	0.975	1.05	1.078	0.989	0.977	0.948	0.936	0.944	0.9	1.094	1.17	1.263	0.974	0.45842	0.951	0.33318	0.964	0.061681	0.826	0.0119992	0.942	0.188762	0.788	0.0058	1.137	0.067976
A0A0A0LRZ6	Elongation factor Tu OS=Cucumis sativus OX=3659 GN=Csa_1G003540	Csa_1G003540	44.155	1.013	1.043	0.993	0.989	0.976	0.98	1.02	1.009	0.98	1.038	1.034	1.021	0.915	0.888	0.88	1.114	1.079	1.151	1.013	0.51888	0.979	0.164297	1.014	0.39142	0.925	0.0157967	0.911	0.00167982	0.802	0.00056386	1.111	0.0089213
A0A0A0KNV9	ubiquitin-conjugating enzyme E2 4-like [Cucumis melo]	Csa_5G152970	20.852	1.129	1.126		1.128	1.108		0.933	0.956		0.854	0.904		0.831	0.821		1.158	1.122		1.194	0.0047427	1.184	0.007924	0.78	0.0127966	0.771	0.0152753	0.739	0.00127543	0.725	0.0027428	1.207	0.0110572
A0A0A0LHN9	neuroguidin [Cucumis sativus]	Csa_3G892730	36.126	0.866	0.975		0.887	1.002		1.034	1.145		0.942	0.898		1.08	0.959		1.14	1.157		0.845	0.163177	0.867	0.21296	0.999	0.98976	0.801	0.0124752	1.079	0.46362	0.888	0.180941	1.054	0.40448
A0A0A0L325	Minor allergen Alt a OS=Cucumis sativus OX=3659 GN=Csa_3G081930	Csa_3G081930	21.749	0.992	0.983	0.992	1	0.971	0.957	0.901	0.923	0.934	0.983	0.995	0.983	1.134	1.106	1.126	1.041	1.036	1.046	1.076	0.0026626	1.062	0.02324	0.998	0.70852	0.948	0.00040372	1.15	0.00072383	1.078	0.00070237	1.132	0.00034064
A0A0A0KMT7	phosphoinositide phosphatase SAC7 isoform X2 [Cucumis sativus]	Csa_6G509640	67.528	1.012	1.028	0.937	1.043	1.062	1.06	0.927	0.906	0.909	0.921	0.984	1.043	1.107	1.053	1.021	1.025	1.052	1.083	1.086	0.050864	1.154	9.857e-05	0.99	0.83418	0.933	0.147318	1.005	0.86126	1.007	0.83494	1.152	0.00124318
A0A0A0L3P0	CBL-interacting serine/threonine-protein kinase 17-like isoform X2 [Cucumis sativus]	Csa_4G454150	34.422		1.046	0.908		0.927	1.048		1.089	1.189		0.982	1.03		0.998	0.953		1.04	0.994	0.858	0.20382	0.867	0.197238	1.03	0.71438	0.989	0.77168	0.988	0.88624	0.959	0.32612	0.893	0.150339
A0A0A0L2N3	probable xyloglucan glycosyltransferase 12 [Cucumis sativus]	Csa_4G645250	81.003
A0A0A0KG81	serine/threonine-protein kinase SAPK2 [Cucumis sativus]	Csa_6G499740	38.949			0.977			1.049			1.039			1.055			1.082			0.826	0.94		1.01		1.08		1.277		1.031		1.31		0.795
A0A0A0KP32	Isocitrate dehydrogenase [NADP] OS=Cucumis sativus OX=3659 GN=Csa_5G523180	Csa_5G523180	54.148	1.103	1.009	0.992	1.048	1.004	1.061	0.911	0.964	0.982	1.021	1.011	1.022	1.01	0.982	1.028	0.873	0.926	0.992	1.086	0.107977	1.09	0.037583	0.984	0.69168	1.094	0.132644	0.97	0.23056	1.082	0.111079	0.977	0.60544
A0A0A0K7Y8	plant inositol phosphorylceramide synthase [Medicago truncatula]	Csa_6G016930	48.577		1.005			1			1.091			0.93			0.928			1.16		0.921		0.917		0.925		0.802		0.928		0.8		1.063
A0A0A0KMK2	la-related protein 1C-like [Cucumis sativus]	Csa_6G507200	34.09	0.79			0.902			1.165			1.1			1.049			1.18			0.678		0.774		1.392		0.932		1.163		0.889		1.013
A0A0A0LAY1	Cell wall invertase 3 OS=Cucumis sativus OX=3659 GN=Csa_3G777580	Csa_3G777580	65.374	1.084		0.955	0.996		0.963	1.093		1.278	1.116		0.994	0.964		1.057	0.833		0.873	0.86	0.275	0.826	0.143164	1.035	0.72612	1.237	0.077464	1.032	0.60026	1.185	0.08244	0.72	0.057235
A0A0A0KBH7	"probable lipid-A-disaccharide synthase, mitochondrial [Cucumis sativus]"	Csa_6G168270	53.065			1.002			1.575			0.455			1.384			0.956			0.333	2.202		3.462		1.381		4.156		0.607		2.871		0.732
A0A0A0KW81	pirin-like protein [Cucumis sativus]	Csa_4G017170	27.264	0.956	0.957	1.065	0.944	0.926	0.837	1.185	1.201	0.957	0.941	0.97	0.972	1.022	0.992	0.901	1.089	1.102	1.393	0.891	0.24416	0.81	0.065983	0.968	0.44974	0.804	0.120617	1.077	0.23726	0.813	0.085665	1.072	0.56424
A0A0A0KLE6	pre-mRNA-splicing factor SYF1 [Cucumis sativus]	Csa_6G517050	106.84	1.048	1.205	1.207	0.983	1.008	1.11	1.2	1.153	1.125	1.112	0.946	1.287	0.969	0.918	0.673	0.744	0.778	0.536	0.995	0.89648	0.892	0.049457	0.967	0.71418	1.625	0.029001	0.826	0.164895	1.244	0.251	0.592	0.045637
A0A0A0L7A7	PRA1 family protein OS=Cucumis sativus OX=3659 GN=Csa_3G143550	Csa_3G143550	19.391	1.121	0.773		1.048	0.978		1.01	2.146		1.023	0.982		0.92	0.717		0.872	0.791		0.6	0.38918	0.642	0.42668	1.059	0.73078	1.206	0.070777	0.808	0.2306	0.984	0.8829	0.527	0.27088
A0A0A0KYS4	"39S ribosomal protein L54, mitochondrial-like [Cucumis sativus]"	Csa_4G539610	14.432		1.015	0.974		0.925	0.975		0.963	1.066		0.979	0.993		0.938	0.941		1.287	1.167	0.98	0.76398	0.936	0.37526	0.991	0.73728	0.804	0.048001	0.989	0.72256	0.766	0.115981	1.209	0.114359
A0A0A0LAZ0	splicing factor 3B subunit 4 [Cucumis sativus]	Csa_3G172960	40.887		1.026	1.023		1.063	1.078		0.969	1.116		0.973	1.01		1.022	0.9		0.977	0.939	0.983	0.86742	1.027	0.72266	0.968	0.22076	1.035	0.33392	0.898	0.22782	1.003	0.98614	0.919	0.3788
A0A0A0LXS5	"protein TIC110, chloroplastic [Cucumis sativus]"	Csa_1G533660	112.19	1.017	1.018	1.04	1.014	0.997	0.999	1.067	1.039	1.082	1.097	1.07	1.042	1.019	1.047	1.028	0.776	0.833	0.834	0.965	0.061323	0.944	0.0117005	1.044	0.062123	1.314	0.00062295	1.028	0.045797	1.266	0.00070399	0.766	0.00055995
A0A0A0LSY4	protein STRICTOSIDINE SYNTHASE-LIKE 3 [Cucumis sativus]	Csa_1G025790	44.723		0.956			1.082			1.205			1.008			1.036			0.781		0.793		0.898		1.054		1.291		0.957		1.327		0.648
A0A0A0KH79	Phosphatidate cytidylyltransferase OS=Cucumis sativus OX=3659 GN=Csa_6G511760	Csa_6G511760	47.601			0.945			0.923			1.748			0.997			0.842			0.791	0.541		0.528		1.055		1.26		0.912		1.064		0.453
A0A0A0L0J9	"tRNA pseudouridine synthase A, mitochondrial-like [Cucumis sativus]"	Csa_4G652870	57.836	0.896	1.033	1.037	1.08	0.959	0.983	1.03	1.116	1.048	1.086	1.016	0.985	0.952	0.933	0.843	1.035	1.029	1.211	0.929	0.23272	0.946	0.26806	1.041	0.50086	0.943	0.39988	0.903	0.121305	0.833	0.049985	1.025	0.71786
A0A0A0KJE7	thiosulfate sulfurtransferase 18 isoform X1 [Cucumis melo]	Csa_6G507040	26.49	0.862	0.875	0.757	0.899	0.74	0.779	1.108	1.219	1.346	1.029	1.007	1.076	1.492	1.677	1.645	0.58	0.633	0.548	0.679	0.0060182	0.658	0.0066552	1.248	0.0111195	1.767	0.00024393	1.991	0.00054302	2.734	5.7009e-05	0.479	0.00047546
A0A0A0LYZ6	bifunctional epoxide hydrolase 2 [Cucumis sativus]	Csa_1G569240	35.853	1.066	1.048		1.074	1.157		0.991	1.16		0.987	0.967		1.003	1.055		0.882	0.608		0.983	0.87342	1.037	0.69866	0.924	0.027438	1.311	0.26186	0.922	0.21606	1.381	0.21194	0.693	0.1997
A0A0A0LGP0	replication protein A 14 kDa subunit B [Cucumis sativus]	Csa_3G777000	16.28			1.088			1.106			0.916			1.119			0.988			0.728	1.188		1.207		1.028		1.537		0.893		1.357		0.795
A0A0A0L8U6	dnaJ protein ERDJ2A [Cucumis sativus]	Csa_3G184060	76.809	0.998	1.075	0.948	1.133	1.176	1.129	1.333	1.019	1.113	1.067	1.052	1.089	0.814	0.845	1.023	0.839	0.825	0.725	0.872	0.20372	0.992	0.98442	1.062	0.180642	1.343	0.0032755	0.78	0.024465	1.123	0.25318	0.689	0.0159153
A0A0A0L544	DEAD-box ATP-dependent RNA helicase 46 isoform X4 [Cucumis sativus]	Csa_3G151370	129.89	1.037		0.964	1.09		1.028	0.923		1.24	0.974		0.945	0.902		0.985	1.113		0.962	0.925	0.69988	0.979	0.95028	0.959	0.40562	0.925	0.41666	0.891	0.159398	0.909	0.38762	0.959	0.85828
A0A0A0KTH6	non-symbiotic hemoglobin 2 [Cucumis sativus]	Csa_5G621920	17.291	0.994	1.043	0.945	0.95	0.823	0.88	1.028	1.034	1.031	0.981	1.046	0.986	0.928	0.977	0.979	1.064	1.111	1.178	0.964	0.3207	0.858	0.064642	1.01	0.77546	0.899	0.041545	1.087	0.132255	0.86	0.0119015	1.084	0.113958
A0A0A0KH72	Phenylalanine ammonia-lyase OS=Cucumis sativus OX=3659 GN=Csa_6G445770	Csa_6G445770	78.283	0.862	0.86	0.912	1.214	1.161	1.075	1.029	1.133	1.054	0.922	0.903	0.923	1.037	1.13	1.104	1.019	0.904	1.021	0.819	0.0045781	1.073	0.20212	1.043	0.105423	0.933	0.174744	0.948	0.29546	1.111	0.089924	0.915	0.146581
A0A0A0KPL2	protein decapping 5-like isoform X1 [Cucumis sativus]	Csa_5G577410	63.791	0.866	0.847	0.896	0.841	0.897	0.806	1.03	0.97	1.137	1.13	0.978	0.87	1.073	1.014	0.925	1.198	1.48	1.63	0.832	0.020581	0.811	0.020215	1.141	0.176538	0.691	0.036156	1.184	0.034398	0.699	0.025077	1.373	0.038018
A0A0A0K5X7	peroxisomal ATPase pex6-like [Juglans regia]	Csa_7G420680	113.35	1.004	0.687	0.906	1.056	1.695	1.136	0.767	1.032	0.984	0.852	1.217	0.873	0.964	0.608	1.013	1.438	0.792	1.191	0.933	0.6414	1.397	0.139003	1.133	0.48688	0.86	0.5563	0.665	0.134523	0.756	0.31442	1.229	0.40456
A0A0A0LZU0	T-complex protein 1 subunit eta OS=Cucumis sativus OX=3659 GN=Csa_1G600870	Csa_1G600870	60.573	1.086	1.059	1.09	1.007	1.014	0.985	0.957	0.911	0.981	1.008	0.979	0.992	0.895	0.904	0.898	1.056	1.096	1.092	1.135	0.0056625	1.055	0.082542	0.921	0.0026442	0.918	0.0042373	0.897	0.00030035	0.831	0.000115512	1.139	0.0062754
A0A0A0LA24	lysM domain receptor-like kinase 4 [Cucumis sativus]	Csa_3G144110	70.693	0.945	0.975	1.017	0.912	1.021	0.979	1.073	1.08	1.025	1.066	1.126	1.094	1.108	1.103	1.181	0.98	0.744	0.696	0.924	0.042403	0.916	0.074682	1.119	0.0132242	1.358	0.095915	1.165	0.0180992	1.402	0.03122	0.761	0.116035
A0A0A0KUC1	Protease 2 [Morus notabilis]	Csa_5G606870	32.766	1.082	1.017	0.881	1.068	0.929	0.958	1.018	1.184	1.463	0.999	0.901	0.851	0.813	0.948	0.96	1.064	1.167	1.136	0.813	0.176119	0.806	0.14334	0.923	0.36468	0.817	0.020042	0.921	0.28768	0.808	0.023144	0.919	0.53118
A0A0A0LEF3	Actin 3 OS=Cucumis sativus OX=3659 GN=Csa_3G806800	Csa_3G806800	41.702
A0A0A0L083	N-acetyl-D-glucosamine kinase-like [Cucumis sativus]	Csa_4G062910	37.083	0.683	0.932		1.003	1.086		1.193	1.111		0.92	0.936		1.253	1.069		1.169	0.95		0.701	0.148159	0.907	0.20736	1.149	0.43414	0.876	0.34618	1.112	0.36444	1.096	0.54764	0.92	0.50464
A0A0A0LQ17	protein disulfide-isomerase 5-2 isoform X1 [Cucumis sativus]	Csa_2G403150	49.619	0.893		0.858	1.023		0.949	1.455		0.959	0.717		1.061	0.956		1.146	1.218		1.124	0.725	0.28862	0.817	0.48202	1.015	0.98718	0.759	0.27964	1.066	0.6006	0.898	0.37786	0.97	0.9683
A0A0A0LPA9	glycine-rich RNA-binding protein blt801 [Cucumis sativus]	Csa_1G013770	28.475	0.874	0.779	0.831	0.889	0.885	0.875	0.984	0.976	0.967	0.982	0.964	1.009	1.099	0.993	1.043	1.286	1.412	1.43	0.849	0.039143	0.905	0.000136533	1.19	0.0082184	0.716	0.00075793	1.183	0.0048359	0.759	0.0034796	1.41	0.0096156
A0A0A0LJV1	haloacid dehalogenase-like hydrolase [Medicago truncatula]	Csa_3G895080	65.567	1.054	1.047	1.089	1.076	1.041	1.028	0.948	0.909	0.819	1.049	1.099	0.922	0.975	1.078	1.167	0.889	0.792	0.949	1.192	0.0171026	1.175	0.023138	0.962	0.49014	1.167	0.106465	1.024	0.71524	1.224	0.052441	0.983	0.80308
A0A0A0L531	polyadenylate-binding protein-interacting protein 4 [Cucumis sativus]	Csa_3G077680	55.635
A0A0A0K644	Cysteine proteinase inhibitor OS=Cucumis sativus OX=3659 GN=Csa_7G066240	Csa_7G066240	14.524		1.262	1.259		1.004	0.975		0.811	0.726		1.076	1.123		0.99	1.055		0.742	0.727	1.64	0.070724	1.288	0.047197	0.872	0.023601	1.497	0.0034369	1.033	0.45234	1.392	0.0100622	0.956	0.5182
A0A0A0LA13	40S ribosomal protein S15-4 [Cucumis sativus]	Csa_3G143520	14.173	1.115	1.064	0.997	0.975	0.928	1.001	0.867	0.81	0.988	0.953	0.984	1.05	0.94	0.979	0.987	1.141	1.233	0.999	1.192	0.056064	1.09	0.22752	0.94	0.2299	0.886	0.154844	1.001	0.9734	0.862	0.082963	1.266	0.049919
A0A0A0KEX1	ubiquitin carboxyl-terminal hydrolase 8 isoform X1 [Cucumis sativus]	Csa_6G426930	97.921	1.091			0.994			1.092			0.916			0.876			1.116			0.999		0.91		0.84		0.821		0.881		0.785		1.022
A0A0A0LSV2	vacuolar protein sorting-associated protein 52 A [Cucumis sativus]	Csa_2G402000	80.805	0.983	0.985	1.034	0.963	1.106	1.116	1.11	1.066	1.019	1.01	1.02	0.998	1.069	0.934	0.963	0.911	0.89	0.807	0.94	0.105443	0.997	0.9336	1.009	0.6429	1.161	0.0161389	0.931	0.32352	1.137	0.080821	0.816	0.0102768
A0A0A0LR54	adenylate kinase 4 [Cucumis sativus]	Csa_1G050340	26.926	0.93	0.888	0.862	0.939	0.917	1.009	1.016	1.237	1.071	0.966	0.917	1.005	1.044	1.032	1.025	1.094	1.071	1.041	0.806	0.027801	0.862	0.089718	1.078	0.097022	0.901	0.025417	1.082	0.052198	0.967	0.097157	0.965	0.61634
A0A0A0LW67	anaphase-promoting complex subunit 8 [Cucumis sativus]	Csa_1G045790	67.009		1.083	1.151		1.23	1.122		0.896	1.147		0.928	0.918		1.023	0.845		0.787	0.846	1.093	0.52716	1.151	0.3796	0.826	0.025401	1.13	0.077822	0.794	0.158184	1.144	0.32968	0.799	0.23366
A0A0A0KS38	Prolyl 4-hydroxylase alpha subunit OS=Cucumis sativus OX=3659 GN=Csa_5G633280	Csa_5G633280	34.909	0.883	0.918	0.887	0.834	0.876	0.897	0.948	1.13	1.12	0.926	0.882	0.949	1.212	1.246	1.145	1.195	1.253	1.175	0.841	0.043176	0.815	0.029818	1.026	0.36932	0.761	0.0006972	1.382	0.00059849	0.994	0.86314	1.133	0.101659
A0A0A0LTF9	U4/U6.U5 tri-snRNP-associated protein 2 [Cucumis sativus]	Csa_1G185102	63.961	0.997	1.18	1.065	1.036	1.043	1.018	1.217	0.889	0.996	0.975	1.024	1.043	0.969	0.942	0.93	0.931	0.875	0.982	1.045	0.65442	0.998	0.94738	0.938	0.3093	1.091	0.086925	0.917	0.0036211	1.019	0.60664	0.899	0.36676
A0A0A0LRZ8	Aspartic proteinase OS=Cucumis sativus OX=3659 GN=Csa_1G062290	Csa_1G062290	53.16	0.992	0.998	0.942	0.995	0.995	1.01	1.011	1.065	0.994	1.013	1.035	0.983	1.085	1.047	1.014	1.039	0.97	0.997	0.955	0.172778	0.977	0.34836	1.034	0.23168	1.008	0.7516	1.049	0.079558	1.047	0.178503	0.979	0.5057
A0A0A0KI61	nuclear pore complex protein NUP58 [Cucumis sativus]	Csa_6G490040	54.913	1.059	1.048	1.197	1.036	1.161	0.978	0.873	0.843	0.778	1.066	0.957	0.97	0.989	0.897	0.928	0.968	1.105	1.13	1.325	0.0068161	1.273	0.0168996	0.906	0.146135	0.934	0.3217	0.886	0.109359	0.879	0.084724	1.284	0.0135558
A0A0A0KMS8	40S ribosomal protein S13-like [Cucumis melo]	Csa_5G158550	17.124	0.978	0.962	0.962	0.896	0.83	0.894	0.974	0.881	0.931	1.078	1.058	1.072	0.998	1.093	1.07	1.165	1.268	1.151	1.042	0.23172	0.94	0.186057	1.105	0.00021636	0.895	0.02378	1.206	0.0072844	0.882	0.037724	1.286	0.0039189
A0A0A0L5L9	"chaperone protein ClpB4, mitochondrial [Cucumis sativus]"	Csa_4G652050	109.93	0.999	0.969	0.981	1.024	1.033	1.044	1.061	0.953	1.007	0.967	1.014	1.004	1.067	1.077	0.998	0.905	0.957	0.947	0.976	0.5108	1.026	0.43858	1.012	0.51794	1.063	0.053318	1.013	0.63608	1.119	0.0192642	0.93	0.111521
A0A0A0KZU5	Endoglucanase OS=Cucumis sativus OX=3659 GN=Csa_4G051530	Csa_4G051530	68.358
A0A0A0KQH8	heat-inducible transcription repressor [Arabidopsis thaliana]	Csa_5G604300	100.72	0.975	0.963	0.987	0.958	0.943	0.96	1.159	1.103	1.008	1.04	0.98	1.002	1.098	1.084	1.046	0.84	1.027	1.086	0.894	0.057	0.875	0.085337	1.033	0.159076	1.023	0.73724	1.128	0.0015007	1.093	0.2982	0.903	0.294
A0A0A0K8S2	BEACH domain-containing protein lvsA [Cucumis sativus]	Csa_7G379100	402.05	0.89	1		1.071	0.961		1.108	1.14		0.92	1.006		1.132	1.038		0.983	0.937		0.841	0.100081	0.904	0.20914	1.019	0.81482	1.003	0.96642	1.068	0.44056	1.13	0.133204	0.854	0.029777
A0A0A0L2V5	kinesin-like protein KIN12B [Cucumis sativus]	Csa_3G062600	128.15	0.871	0.869		1.111	1.014		1.135	1.076		0.886	0.952		1.046	1.03		1.086	1.206		0.787	0.0122426	0.961	0.52524	1.056	0.37306	0.802	0.074222	0.977	0.67756	0.906	0.2066	1.037	0.61246
A0A0A0KLI9	"50S ribosomal protein L12, cyanelle [Cucumis sativus]"	Csa_6G495700	18.266	0.963	0.948	0.996	0.951	0.979	0.979	1.093	1.063	1.087	1.074	1.056	0.912	0.985	1.005	0.968	1.092	1.038	1.18	0.896	0.0029028	0.897	0.00108009	1.046	0.47024	0.919	0.25112	1.017	0.31486	0.894	0.045795	1.021	0.64324
A0A0A0KBX7	angio-associated migratory cell protein [Cucumis sativus]	Csa_6G016980	53.351	1.038	0.941	1.09	1.075	1	1.045	1.08	1.461	1.055	1.002	1.04	1.036	0.916	0.809	0.99	0.932	0.932	0.787	0.853	0.2592	0.868	0.28746	1.003	0.92248	1.161	0.057298	0.87	0.085323	1.024	0.78692	0.737	0.06732
A0A0A0LK78	beta-amyrin 11-oxidase-like [Cucumis sativus]	Csa_3G903510	44.675
A0A0A0LCA1	GDSL esterase/lipase At3g62280-like [Cucumis sativus]	Csa_3G668600	24.699		0.96			1.025			1.084			1.144			0.916			0.937		0.886		0.946		1.192		1.221		0.894		0.978		0.864
A0A0A0K8S9	TOM1-like protein 2 [Cucumis sativus]	Csa_7G219810	53.471	0.947	0.968	0.936	0.904	0.956	0.932	1.022	0.923	1.024	1.016	1.06	1.035	1.08	1.127	1.18	0.927	0.999	0.946	0.96	0.33046	0.94	0.185397	1.091	0.0051814	1.083	0.034497	1.213	0.0031046	1.179	0.0083185	0.967	0.47086
A0A0A0K6L0	vacuolar protein sorting-associated protein 51 homolog isoform X1 [Cucumis sativus]	Csa_7G324130	51.456	1.029	0.96	0.955	1.009	1.1	0.98	1.037	1.026	1.061	0.992	0.975	1.01	1.073	0.956	1.106	1.048	1.06	0.966	0.942	0.082917	0.989	0.74866	1.011	0.67926	0.968	0.36898	1.015	0.81538	1.02	0.74476	0.984	0.61352
A0A0A0L0E5	Structural maintenance of chromosomes protein OS=Cucumis sativus OX=3659 GN=Csa_4G279900	Csa_4G279900	141.13	1.054	1.059	1.039	0.954	0.967	1.084	0.916	0.979	1.082	1.091	1.071	1.057	1.136	1.145	1.143	0.828	0.762	0.756	1.059	0.34694	1.009	0.88118	1.021	0.124619	1.372	0.00048191	1.139	0.08274	1.46	0.0058815	0.788	0.0137957
A0A0A0LQ19	zinc finger CCCH domain-containing protein 62 isoform X1 [Cucumis sativus]	Csa_2G292810	34.668		0.829			0.876			0.549			1.273			2.04			0.217		1.51		1.596		1.536		5.866		2.329		9.401		0.395
A0A0A0LB48	SWI/SNF complex component SNF12 homolog [Cucumis sativus]	Csa_3G585900	60.574		0.944	0.962		0.882	0.985		1.174	1.218		1.034	0.949		0.986	1.061		1.128	0.939	0.797	0.0081985	0.781	0.050482	1.04	0.47088	0.959	0.74212	1.096	0.2961	0.99	0.95568	0.864	0.2498
A0A0A0L8S3	C-terminal binding protein AN [Cucumis sativus]	Csa_3G121620	70.039	1.063	0.973	1.031	0.992	0.969	1.027	1.01	1.023	1.068	0.995	1.025	1.038	0.857	0.968	0.952	1.153	1.138	1.086	0.989	0.73114	0.964	0.195084	0.997	0.93696	0.906	0.0109375	0.929	0.149002	0.822	0.009602	1.089	0.026404
A0A0A0L6Q4	ras-related protein RABD1 isoform X1 [Cucumis sativus]	Csa_3G110640	22.436	1.032	0.941		0.903	0.974		0.853	1.181		1.013	0.932		1.07	0.951		1.178	1.18		0.97	0.92354	0.923	0.72384	0.986	0.84172	0.825	0.135116	1.077	0.40734	0.857	0.23008	1.159	0.50334
A0A0A0LC67	protein SAWADEE HOMEODOMAIN HOMOLOG 2 isoform X1 [Cucumis sativus]	Csa_3G236580	39.765
A0A0A0LB19	"chaperone protein ClpB3, chloroplastic [Cucumis sativus]"	Csa_3G556200	109.29	1.069	1.056	1.033	1.042	1.055	1.013	1.025	1.028	1.054	1.021	0.97	1.029	0.949	0.999	0.963	0.893	0.892	0.944	1.016	0.29088	1.001	0.95484	0.956	0.099824	1.107	0.0183012	0.936	0.0271	1.067	0.055301	0.878	0.0032792
A0A0A0K9N7	N-terminal acetyltransferase A complex catalytic subunit ard1 [Cucumis sativus]	Csa_7G420850	24.828	1.035	1.078		1.027	1.036		0.951	0.946		0.949	0.965		0.93	0.934		1.127	1.078		1.114	0.034484	1.088	0.003676	0.906	0.046239	0.868	0.027096	0.904	0.0022848	0.845	0.0172596	1.162	0.021484
A0A0A0K4G1	zinc finger CCCH domain-containing protein 19 isoform X1 [Cucumis sativus]	Csa_7G006220	196.19	0.942			0.985			0.894			1.048			1.062			1.132			1.054		1.102		1.113		0.926		1.078		0.938		1.266
A0A0A0KXV7	protein RAE1 [Cucumis sativus]	Csa_5G649250	38.15	0.95	0.968	0.921	0.979	1.079	1.03	1.154	1.145	1.072	1.01	0.973	0.948	0.999	0.866	1.065	0.983	1.065	0.996	0.842	0.0033797	0.916	0.073837	1.032	0.24656	0.963	0.29084	0.949	0.45638	0.963	0.56586	0.903	0.040103
A0A0A0LQX2	ERAD-associated E3 ubiquitin-protein ligase component HRD3A [Cucumis sativus]	Csa_1G042850	76.017	0.982		0.96	1.017		0.995	1.295		1.149	0.965		1.017	0.945		1.027	0.796		0.945	0.795	0.064363	0.823	0.086723	1.021	0.55462	1.138	0.2765	0.98	0.6753	1.133	0.31324	0.712	0.082555
A0A0A0LFK9	E3 ubiquitin-protein ligase RGLG1-like isoform X1 [Cucumis sativus]	Csa_3G840450	50.167	1.134	1.175	1.105	1.13	1.112	1.169	0.797	0.793	0.913	1.095	1.177	1.14	0.969	0.981	0.974	0.775	0.627	0.61	1.364	0.0032212	1.363	0.0030155	0.999	0.98076	1.696	0.0024417	0.857	0.00053548	1.453	0.037556	0.804	0.066341
A0A0A0KJY7	kinesin-like protein KCA1 [Cucumis sativus]	Csa_6G499030	141.61	0.977	0.958	1.007	0.993	0.96	0.981	1.034	1.07	1.088	1.054	1.049	1.045	0.958	0.937	0.996	0.949	0.993	0.935	0.922	0.0173981	0.919	0.0093845	1.07	0.0099403	1.094	0.038543	0.985	0.50334	1.005	0.85756	0.901	0.0114576
A0A0A0LRI1	aminoacylase-1 [Vitis vinifera]	Csa_1G005600	50.587	0.952	0.936	0.979	1.059	0.998	0.992	1.089	0.995	1.061	0.98	0.973	0.931	1.026	1.119	1.003	0.965	0.866	1.127	0.912	0.036857	0.969	0.41702	1.006	0.7923	0.975	0.81322	1.032	0.47112	1.064	0.46674	0.941	0.45806
A0A0A0KDZ2	calcium ion-binding protein [Medicago truncatula]	Csa_6G113540	66.166		1.066			1.109			1.108			0.794			0.937			1.073		0.962		1.001		0.745		0.74		0.845		0.873		0.968
A0A0A0KVA6	mannosyl-oligosaccharide glucosidase GCS1 [Cucumis sativus]	Csa_5G589980	97.581	0.984	1.009	1.02	1.109	1.09	1.15	1.075	0.991	1.024	0.998	1.03	1.001	0.931	0.962	0.897	0.875	0.91	0.917	0.975	0.39306	1.084	0.046741	1.005	0.73532	1.121	0.0029368	0.833	0.0020446	1.033	0.26974	0.874	0.0084974
A0A0A0KI18	Clathrin light chain OS=Cucumis sativus OX=3659 GN=Csa_6G517210	Csa_6G517210	34.504	0.996	0.987	0.97	1.01	0.993	1.045	0.992	1.026	1.003	0.932	0.916	0.884	0.993	1.016	0.967	1.096	1.075	1.143	0.977	0.145462	1.009	0.6514	0.925	0.0109611	0.824	0.00127571	0.976	0.31318	0.898	0.0095956	1.097	0.0110447
A0A0A0LEH0	UBP1-associated protein 2C-like [Cucumis sativus]	Csa_3G809410	36.115	0.987	1.032		1.091	0.968		1.012	0.999		0.927	0.931		0.827	0.904		1.264	1.277		1.004	0.88672	1.024	0.75154	0.92	0.065919	0.731	0.00031712	0.841	0.146461	0.681	0.0132829	1.264	0.00123982
A0A0A0KL38	mitochondrial amidoxime reducing component 2 [Cucumis sativus]	Csa_6G538630	33.537	0.966	0.976	1.046	1.042	0.891	0.864	0.908	1.002	0.799	0.932	0.967	1.003	1.291	1.324	1.317	0.886	0.88	0.96	1.103	0.22078	1.032	0.7267	0.971	0.4257	1.065	0.147318	1.406	0.027736	1.442	0.00022186	1.006	0.89788
A0A0A0LFH2	Prefoldin subunit 4 OS=Cucumis sativus OX=3659 GN=Csa_2G010310	Csa_2G010310	14.686	1.015	1.005	1.073	1.023	0.953	0.988	1.074	1.026	0.981	1.011	0.987	1.056	0.977	0.998	0.974	0.939	1.149	1.058	1.004	0.90634	0.962	0.31128	0.987	0.67868	0.971	0.68854	0.995	0.83972	0.937	0.40838	1.021	0.79126
A0A0A0L6U0	"dihydroxy-acid dehydratase, chloroplastic [Cucumis sativus]"	Csa_3G133100	66.211	1.033	1.047	1.03	1.026	1.003	0.991	1.064	0.912	1.025	1.003	1.045	1.055	0.989	0.963	1.03	1.006	0.964	0.983	1.036	0.50346	1.006	0.8693	0.998	0.88706	1.051	0.066983	0.987	0.58868	1.01	0.70094	0.984	0.78302
A0A0A0L9E8	"protein FLUORESCENT IN BLUE LIGHT, chloroplastic isoform X1 [Cucumis sativus]"	Csa_3G645960	32.917			0.949			1.135			1.071			0.998			0.97			0.94	0.886		1.06		1.052		1.062		0.855		1.032		0.878
A0A0A0LXE9	oxysterol-binding protein-related protein 3C [Cucumis sativus]	Csa_1G523090	52.375	0.989	1.017	0.995	0.982	0.981	0.973	0.918	0.925	0.96	0.985	0.936	0.923	0.931	0.997	1.014	1.107	1.181	1.251	1.071	0.0135162	1.047	0.030077	0.948	0.065761	0.804	0.0057624	1.002	0.96306	0.831	0.013765	1.263	0.003616
A0A0A0KZV5	"acetyl-coenzyme A carboxylase carboxyl transferase subunit alpha, chloroplastic isoform X2[Cucumis sativus]"	Csa_4G307910	84.631	0.951	0.997	0.95	0.943	0.895	0.96	1	1.027	1.031	0.981	0.946	0.981	1.079	0.995	1.031	1.039	1.195	1.156	0.948	0.044141	0.915	0.0181753	1.003	0.86764	0.858	0.025901	1.11	0.029903	0.916	0.147298	1.109	0.079118
A0A0A0K5A3	nitric oxide synthase-interacting protein [Cucumis sativus]	Csa_7G195280	33.928	0.885			1.109			1.18			0.955			0.967			1.032			0.75		0.94		1.079		0.925		0.872		0.937		0.875
A0A0A0KKD9	luminal-binding protein 5 [Cucumis sativus]	Csa_5G149330	73.428	1.03	1.05	1.048	1.052	1.056	1.061	0.896	0.879	0.896	1.011	1.022	1.024	0.971	0.996	0.996	0.983	1.034	1.02	1.171	5.8869e-05	1.186	1.76173e-05	0.977	0.034698	1.007	0.68688	0.935	0.00158457	0.976	0.23	1.137	0.00144269
A0A0A0KY95	Dirigent protein OS=Cucumis sativus OX=3659 GN=Csa_4G050220	Csa_4G050220	20.952		1.024	1.081		0.978	1.094		1.635	0.862		0.852	1.105		0.839	0.933		0.885	0.903	0.843	0.74306	0.83	0.71282	0.93	0.60412	1.095	0.59394	0.855	0.180298	0.991	0.86584	0.716	0.5385
A0A0A0K5T5	"probable glutamyl endopeptidase, chloroplastic [Cucumis sativus]"	Csa_7G407680	107.63	1.005	1.035	1.043	1.025	1.08	1.056	0.961	0.831	1.016	1.017	0.993	0.95	0.971	0.923	0.953	1.112	1.166	0.988	1.098	0.18744	1.126	0.12022	0.96	0.148615	0.906	0.14398	0.901	0.0078151	0.872	0.058357	1.163	0.121181
A0A0A0LIU4	leucine-rich repeat extensin-like protein 4 [Cucumis sativus]	Csa_2G004760	82.891	1.201	1.255	1.266	1.05	1.092	1.065	0.969	0.847	0.853	1.171	1.12	1.175	1.012	1.057	1.02	0.484	0.608	0.49	1.395	0.002016	1.202	0.0148227	0.931	0.033817	2.191	0.00047798	0.963	0.10022	1.953	0.0008586	0.593	0.003601
A0A0A0K500	40S ribosomal protein S19-3 [Cucumis sativus]	Csa_7G390010	15.935	1.082	1.05	1.002	1.037	0.978	1.021	0.846	0.897	0.911	0.985	1.009	1.013	0.906	0.942	0.925	1.165	1.066	1.193	1.181	0.0063558	1.144	0.009185	0.959	0.163256	0.878	0.021919	0.913	0.0122233	0.81	0.00434	1.29	0.0034446
A0A0A0KJ90	uncharacterized LOC100780403 precursor [Glycine max]	Csa_6G504550	45.153
A0A0A0KDL4	65-kDa microtubule-associated protein 8 isoform X2 [Cucumis sativus]	Csa_6G365130	68.07
A0A0A0LG24	Aldose 1-epimerase OS=Cucumis sativus OX=3659 GN=Csa_3G827250	Csa_3G827250	42.677	1.1	1.162	1.152	1.048	1.058	1.047	0.821	0.754	0.806	0.908	0.932	0.954	0.984	0.983	0.988	1.02	1.017	0.952	1.434	0.000315	1.324	0.008465	0.818	0.00083866	0.935	0.065438	0.937	6.0408e-05	0.989	0.67586	1.255	0.0026775
A0A0A0K0F7	ubiquitin fusion degradation protein 1 homolog isoform X1 [Cucumis sativus]	Csa_7G006300	51.007	0.983	0.983		0.898	0.92		1.242	0.972		1.061	1.1		1.165	1.186		0.723	0.855		0.888	0.45964	0.821	0.26348	1.099	0.034661	1.369	0.065744	1.293	0.0034021	1.49	0.04126	0.713	0.152961
A0A0A0L5W7	Universal stress protein OS=Cucumis sativus OX=3659 GN=Csa_3G166280	Csa_3G166280	18.027	1.029	0.982	1.015	0.952	0.992	0.954	1.023	1.03	0.735	0.982	1.02	0.985	1.043	1.106	1.134	1.05	1.088	1.056	1.085	0.49186	1.039	0.69706	0.987	0.52234	0.935	0.0150963	1.133	0.0115797	1.028	0.37606	1.146	0.31762
A0A0A0LH06	chaperone protein dnaJ 6 [Cucumis sativus]	Csa_3G810550	32.557	0.95	1.01	0.979	0.878	0.917	0.91	1.096	1.068	1.552	1.052	0.776	0.931	0.858	0.926	0.704	1.332	1.493	1.19	0.791	0.21282	0.728	0.129905	0.939	0.47728	0.687	0.026261	0.92	0.3381	0.62	0.0100823	1.08	0.55542
A0A0A0KIJ5	Pyruvate kinase OS=Cucumis sativus OX=3659 GN=Csa_6G449830	Csa_6G449830	67.908	1.023	1.002	1.03	1.081	1.058	1.06	1.075	1.062	1.073	1.04	1.063	1.025	0.955	0.974	0.986	0.834	0.861	0.855	0.952	0.0055445	0.997	0.6816	1.024	0.154318	1.227	0.000140352	0.911	0.00129985	1.143	0.00056428	0.794	2.2233e-05
A0A0A0KBN6	pre-mRNA-splicing factor ISY1 homolog [Cucumis sativus]	Csa_7G431430	35.778	0.988	1.027	0.999	1.079	1.076	1.083	0.984	1.068	1.015	0.887	1.042	0.9	0.929	0.899	0.943	0.979	0.9	1.147	0.983	0.55638	1.056	0.149281	0.939	0.27932	0.935	0.50058	0.856	0.0082356	0.916	0.31536	0.987	0.82218
A0A0A0L5P2	"putative transferase CAF17 homolog, mitochondrial [Cucumis sativus]"	Csa_3G036430	44.574		1.053	0.937		0.909	1.069		1.047	1.127		0.97	0.987		1.08	0.988		1.003	0.946	0.915	0.32424	0.91	0.38938	0.983	0.8224	1.004	0.8966	1.046	0.66318	1.061	0.38534	0.897	0.146324
A0A0A0KYW0	Stress associated endoplasmic reticulum protein OS=Cucumis sativus OX=3659 GN=Csa_4G011630	Csa_4G011630	7.4287
A0A0A0LVS1	cytosolic Fe-S cluster assembly factor narfl [Cucumis sativus]	Csa_1G181420	68.984	0.965		0.959	1.035		0.895	1.144		1.158	0.989		1	1.021		1.129	0.929		0.968	0.836	0.00144447	0.838	0.13366	1.034	0.034655	1.048	0.155138	1.114	0.34156	1.133	0.149635	0.824	0.0120368
A0A0A0K3Q1	protein STRUBBELIG-RECEPTOR FAMILY 3 isoform X1 [Cucumis sativus]	Csa_7G047250	85.222	0.999		0.949	0.929		1.023	1.034		0.821	1.112		1.198	1.111		1.234	0.843		0.723	1.05	0.6862	1.052	0.69582	1.186	0.064022	1.475	0.044483	1.201	0.12382	1.497	0.048837	0.844	0.35436
A0A0A0LH39	RNA-binding protein 42 [Cucumis sativus]	Csa_2G075290	27.753
A0A0A0KTY4	26S proteasome non-ATPase regulatory subunit 10 [Cucumis sativus]	Csa_5G484670	25.743			0.935			1.02			0.831			0.752			1.813			0.585	1.125		1.227		0.804		1.285		1.777		3.099		0.704
A0A0A0KD42	cyclin-dependent kinase 12 isoform X2 [Populus euphratica]	Csa_6G133780	48.951	1.075	0.994	0.943	0.875	1.031	0.948	1.168	0.95	1.033	0.883	0.702	0.916	0.936	1.324	1.029	1.202	1.06	1.268	0.956	0.5781	0.906	0.27062	0.83	0.104995	0.708	0.024238	1.152	0.30694	0.932	0.53498	1.12	0.22648
A0A0A0LGU1	uncharacterized LOC102588286 precursor [Solanum tuberosum]	Csa_3G782730	27.183	0.955	1.04	0.946	1.077	0.993	1.031	1.003	1.015	1.064	1.055	0.94	1.032	1.001	0.985	0.98	0.952	1.1	1.022	0.954	0.24814	1.006	0.85114	1.029	0.57278	0.985	0.79872	0.956	0.144658	0.965	0.50428	0.997	0.93388
A0A0A0LSM4	Ccr4-associated factor OS=Cucumis sativus OX=3659 GN=Csa_2G382590	Csa_2G382590	31.515			0.953			1.117			0.966			1.131			0.88			0.995	0.987		1.156		1.187		1.137		0.788		0.884		1.03
A0A0A0L3H6	alkylated DNA repair protein alkB homolog 8 [Cucumis sativus]	Csa_4G669210	38.816		0.948			0.858			1.034			0.868			0.759			1.792		0.917		0.83		0.916		0.484		0.885		0.424		1.733
A0A0A0LB59	myosin-binding protein 7 [Cucumis sativus]	Csa_3G785440	57.891	0.859			1.049			0.915			0.97			1.243			1.033			0.939		1.146		1.129		0.939		1.185		1.203		1.129
A0A0A0LAU9	"transmembrane protein, putative [Medicago truncatula]"	Csa_3G469200	55.13	1.006	0.894		0.95	1.151		1.126	1.295		0.91	0.745		0.837	0.848		1.335	1.357		0.785	0.118445	0.868	0.34922	0.871	0.34782	0.615	0.039263	0.802	0.153735	0.626	0.00049904	1.112	0.26314
A0A0A0LFY1	Early nodulin 93 protein OS=Cucumis sativus OX=3659 GN=Csa_2G006090	Csa_2G006090	11.854	1.007	1.15	0.913	0.97	0.973	0.93	1.099	1.039	1.002	1.277	1.27	1.206	1.104	1.096	1.137	0.502	0.36	0.471	0.978	0.73352	0.915	0.044596	1.222	0.041623	2.815	0.00054089	1.162	0.00123946	2.503	0.011996	0.425	0.00119702
A0A0A0KMW6	"protein SLOW GREEN 1, chloroplastic [Cucumis sativus]"	Csa_5G114590	35.735			0.924			1.398			1.181			1.064			0.917			0.504	0.782		1.184		1.152		2.111		0.656		1.819		0.427
A0A0A0L745	pyridoxine/pyridoxamine 5'-phosphate oxidase 2 [Cucumis sativus]	Csa_3G119450	22.49		0.976			0.987			1.148			0.939			1.02			1.042		0.85		0.86		0.962		0.901		1.033		0.979		0.908
A0A0A0L0K6	L-ascorbate oxidase homolog [Gossypium hirsutum]	Csa_4G653410	50.054	1.025	1.066	0.939	0.901	0.923	0.963	1.125	0.918	1.056	0.955	0.995	0.987	0.991	0.972	1.038	0.984	1.188	1.131	0.978	0.78812	0.899	0.178438	0.969	0.49116	0.889	0.118757	1.077	0.054856	0.909	0.193737	1.066	0.47966
A0A0A0L825	Phytochrome OS=Cucumis sativus OX=3659 GN=Csa_3G166340	Csa_3G166340	126.13	0.994	1.114		1.048	1.096		1.19	1.077		0.938	0.959		1.014	0.882		0.9	0.897		0.93	0.4363	0.946	0.42188	0.9	0.21538	1.056	0.040262	0.884	0.22974	1.055	0.5969	0.793	0.135422
A0A0A0LUS8	"starch synthase 3, chloroplastic/amyloplastic [Cucumis sativus]"	Csa_1G062920	130.2	1.016	0.955	1.019	0.97	1.014	0.924	1.007	0.993	0.992	1.166	1.05	1.154	1.034	1.025	1.153	0.826	0.786	0.794	0.999	0.96236	0.972	0.34504	1.127	0.039403	1.401	0.00078129	1.105	0.100543	1.335	0.0021232	0.804	0.000161672
A0A0A0LW81	nestin-like isoform X2 [Cucumis sativus]	Csa_1G560760	92.776	1.042	1.042	1.011	0.909	0.931	0.953	1.054	1.031	1.027	1.005	1.02	1.001	1.146	1.131	1.155	0.844	0.852	0.795	0.995	0.6913	0.897	0.0024036	0.978	0.124196	1.215	0.00096135	1.229	0.000160281	1.378	0.000140568	0.8	0.00064417
A0A0A0LEQ3	Cytokinin riboside 5'-monophosphate phosphoribohydrolase OS=Cucumis sativus OX=3659 GN=Csa_3G778430	Csa_3G778430	23.701
A0A0A0K9E9	oligouridylate-binding protein 1B-like [Cucumis melo]	Csa_7G448800	45.97	0.937	1.029	0.873	0.945	0.964	0.978	0.979	1.027	1.063	0.92	0.816	0.906	0.917	0.911	0.874	1.47	1.404	1.517	0.925	0.20932	0.941	0.078863	0.931	0.30698	0.602	0.00031795	0.936	0.0212	0.615	5.8332e-05	1.431	0.00039912
A0A0A0K551	"isoamylase 2, chloroplastic [Cucumis sativus]"	Csa_7G392380	98.147		1.132			0.921			1.019			0.959			0.934			1.093		1.111		0.904		0.847		0.877		1.014		0.855		1.073
A0A0A0LD30	beta-glucosidase 18 isoform X2 [Cucumis sativus]	Csa_3G852490	62.267	0.744			0.839			0.976			0.886			1.266			1.525			0.762		0.86		1.191		0.581		1.509		0.83		1.562
A0A0A0L0B6	ER membrane protein complex subunit 4 [Cucumis sativus]	Csa_4G651820	19.759	0.984	1.079	1.049	1.032	0.982	1.056	1.091	1.024	1.019	0.897	0.913	0.93	0.891	0.921	0.907	1.239	1.164	1.111	0.993	0.84516	0.98	0.53902	0.88	0.0122592	0.78	0.00173612	0.886	0.0067184	0.774	0.00149916	1.121	0.041543
A0A0A0LPC9	selenoprotein H [Cucumis sativus]	Csa_2G379100	19.297	1.001	0.962	0.919	0.852	0.86	0.852	0.858	0.969	0.92	1.064	0.989	1.012	1.046	1.08	1.001	1.253	1.255	1.447	1.049	0.32188	0.933	0.19578	1.063	0.133037	0.775	0.0084431	1.22	0.0123785	0.791	0.0113793	1.44	0.0035992
A0A0A0K5I0	13-hydroperoxide lyase OS=Cucumis sativus OX=3659 GN=Csa_7G041960	Csa_7G041960	53.839	0.965	1.015		1.062	1.083		1.04	0.934		1.057	1.017		1.006	0.916		0.914	1.077		1.003	0.95054	1.087	0.2621	1.047	0.28086	1.042	0.65358	0.896	0.146639	0.965	0.76022	1.009	0.95208
Q0R4I2	Mitogen-activated protein kinase OS=Cucumis sativus OX=3659 GN=TIPK	TIPK	42.744	0.949	0.998	1.045	0.937	1.049	0.945	1.143	1.036	1.078	0.946	1.027	0.94	1.114	1.075	1.092	1.013	0.958	0.869	0.919	0.100464	0.9	0.083417	0.974	0.5379	1.026	0.64332	1.119	0.039101	1.155	0.033517	0.872	0.059983
A0A0A0L674	Methionine aminopeptidase 2 OS=Cucumis sativus OX=3659 GN=Csa_3G189860	Csa_3G189860	47.623	1.018	0.904	0.995	1.005	0.912	1.015	0.993	0.961	1.099	0.984	1.046	1.072	0.913	1.007	0.845	1.167	1.182	1.069	0.955	0.45216	0.96	0.4921	1.063	0.2342	0.908	0.075764	0.943	0.3816	0.809	0.023299	1.12	0.091075
A0A0A0L9G4	Pectinesterase OS=Cucumis sativus OX=3659 GN=Csa_3G175720	Csa_3G175720	63.416	1.063	1.074	1.027	0.965	0.952	1.002	0.89	0.822	0.915	1.197	1.231	1.226	1.004	0.952	0.924	0.848	0.923	0.943	1.204	0.0058426	1.111	0.040578	1.155	0.00086174	1.346	0.00088301	0.987	0.65566	1.061	0.2138	1.033	0.51494
A0A0A0K6L3	pentatricopeptide repeat-containing protein At2g15690-like [Cucumis sativus]	Csa_7G073730	98.183	1.033	1.115	0.93	1.017	1.47	1.058	0.87	0.666	1.05	1.065	0.727	0.987	1.067	1.236	0.95	0.937	0.616	1.132	1.19	0.25538	1.371	0.145141	0.903	0.42878	1.035	0.8195	0.918	0.60706	1.212	0.3287	1.038	0.92024
A0A0A0LZV6	programmed cell death protein 2 [Cucumis sativus]	Csa_1G601510	47.664
A0A0A0LME8	nuclear transcription factor Y subunit gamma-like [Cucumis melo]	Csa_2G382420	21.876			0.714			1.091			1.789			0.849			0.878			1.02	0.399		0.61		1.189		0.832		0.805		0.861		0.57
A0A0A0LN91	BTB/POZ domain-containing protein At3g22104-like [Cucumis sativus]	Csa_2G423630	59.198	0.872			0.863			1.182			0.904			1.121			1.263			0.738		0.73		1.037		0.716		1.299		0.888		1.069
A0A0A0KY60	aldehyde dehydrogenase family 3 member H1-like isoform X2 [Cucumis sativus]	Csa_4G361890	42.705
A0A0A0M0Z0	GPI-anchor transamidase [Cucumis sativus]	Csa_1G690290	46.087			1.029			0.987			0.955			1.233			0.957			0.835	1.077		1.034		1.198		1.477		0.97		1.146		0.874
A0A0A0LF75	allyl alcohol dehydrogenase-like protein [Medicago truncatula]	Csa_3G910650	10.706	1.024		1.103	1.006		0.855	0.988		1.22	0.931		0.513	0.955		1.145	1.178		1.362	0.963	0.7986	0.843	0.33274	0.679	0.28822	0.569	0.186882	1.128	0.42844	0.827	0.2407	1.15	0.38018
A0A0A0L5B8	fiber (DUF1218) [Arabidopsis thaliana]	Csa_3G104340	20.212	1.003	1.04	1.051	0.995	1.04	0.922	1.029	1.012	1.028	0.903	0.887	0.981	0.907	0.913	0.929	1.288	1.201	1.188	1.008	0.62786	0.964	0.39358	0.896	0.031218	0.754	0.002115	0.93	0.116198	0.748	0.0003819	1.198	0.0022415
A0A0A0LYF8	ras-related protein RABB1c [Cucumis melo]	Csa_1G172570	23.192	1.048	1.05	0.922	0.987	0.985	0.989	1.057	1	1.036	0.939	0.934	0.964	0.98	1.04	1.044	1.091	1.069	1.083	0.976	0.60938	0.957	0.116418	0.939	0.24032	0.875	0.00030289	1.035	0.24134	0.945	0.055218	1.048	0.051044
A0A0A0LN81	peroxisome biogenesis protein 22 [Cucumis sativus]	Csa_2G422040	30.822	0.942	1.02		0.963	1.034		1.072	0.953		0.922	0.916		1.025	0.988		1.214	1.16		0.969	0.70798	0.986	0.8692	0.937	0.24744	0.774	0.007983	1.008	0.8525	0.848	0.030062	1.172	0.125962
A0A0A0LJE2	cytochrome P450 CYP73A100-like [Cucumis sativus]	Csa_2G068700	54.92		1.004	1.054		1.002	0.921		1.304	1.118		0.996	0.971		1.067	1.252		0.702	0.707	0.85	0.185523	0.794	0.121079	0.956	0.24242	1.396	0.00156079	1.206	0.177335	1.646	0.025143	0.582	0.0198378
A0A0A0LRS2	"zinc finger protein, putative [Medicago truncatula]"	Csa_1G011560	189.48	0.376		0.305	1.762		1.828	3.205		3.339	0.427		0.478	0.441		0.36	0.446		0.39	0.104	0.0022014	0.549	0.0020975	1.329	0.136183	1.083	0.45792	0.223	0.004661	0.958	0.74346	0.128	0.00115885
A0A0A0L867	cysteine-rich repeat secretory protein 3-like [Cucumis sativus]	Csa_3G134660	28.109		1.118			0.934			1.01			0.959			1.13			0.854		1.107		0.925		0.858		1.123		1.21		1.323		0.846
A0A0A0LW50	HIPL1 protein isoform X1 [Cucumis sativus]	Csa_1G045640	75.084	1.012	1.093	1.098	1.12	1.124	1.283	1.011	0.891	0.755	0.964	1.024	1.119	0.967	0.965	0.845	0.962	0.843	0.799	1.205	0.09454	1.327	0.039364	0.97	0.56698	1.193	0.064298	0.787	0.0193628	1.066	0.40854	0.98	0.88074
A0A0A0L540	"plastoglobulin-1, chloroplastic [Cucumis sativus]"	Csa_3G008840	39.93	1.018	1.024		1.003	0.967		0.85	0.955		1.034	0.96		1.053	1.119		1.059	1.016		1.131	0.165161	1.091	0.28216	0.976	0.57864	0.961	0.44336	1.103	0.111117	1.047	0.3422	1.15	0.150299
A0A0A0KBJ1	UTP:RNA uridylyltransferase 1 [Cucumis melo]	Csa_6G076730	84.187
A0A0A0KGV6	multiprotein-bridging factor 1b [Cucumis sativus]	Csa_6G157120	15.537	0.715	0.795	0.774	0.748	0.787	0.771	1.001	1.01	1.085	0.897	0.993	0.869	1.154	1.107	1.099	1.801	1.425	1.639	0.738	0.00172052	0.745	0.00056279	1.208	0.021385	0.567	0.0020379	1.457	5.9549e-05	0.691	0.0063044	1.571	0.003515
A0A0A0KLB4	MLP-like protein 328 [Cucumis sativus]	Csa_5G038750	17.503	1.115	1.098	1.125	1.056	1.086	1.049	0.78	0.798	0.825	1.031	1.026	1.03	1.235	1.245	1.322	0.587	0.575	0.483	1.389	5.5045e-05	1.328	0.000124093	0.925	0.00042007	1.877	0.0094157	1.191	0.0018771	2.311	0.00021583	0.685	0.0039352
A0A0A0KJN6	casein kinase II subunit alpha [Cucumis sativus]	Csa_6G494970	46.103			0.989			0.992			0.98			1.045			1.074			0.962	1.009		1.012		1.057		1.086		1.083		1.116		0.982
A0A0A0K7P5	nuclear pore complex protein NUP107 isoform X1 [Cucumis sativus]	Csa_7G448790	125.15			1.092			1.1			0.866			1.089			0.879			0.952	1.261		1.27		0.997		1.144		0.799		0.923		1.099
A0A0A0LGD1	Ubiquitinyl hydrolase 1 OS=Cucumis sativus OX=3659 GN=Csa_3G851190	Csa_3G851190	40.417	1.003	1.073	1.04	1.019	0.94	0.979	0.994	1.006	0.985	1.07	1.017	1.025	1.012	0.997	0.972	0.895	1.024	0.958	1.044	0.105323	0.984	0.53384	0.999	0.96548	1.082	0.130019	1.015	0.59784	1.036	0.41518	0.964	0.43278
A0A0A0KVK6	Biotin carboxyl carrier protein of acetyl-CoA carboxylase OS=Cucumis sativus OX=3659 GN=Csa_4G092990	Csa_4G092990	30.809		0.741	0.888		0.824	0.824		1.114	1.096		0.968	0.987		1.013	1.059		1.623	1.421	0.737	0.076602	0.746	0.00076489	1.2	0.177002	0.642	0.022458	1.257	0.0092974	0.681	0.031923	1.377	0.041582
A0A0A0KHH8	probable lysine-specific demethylase ELF6 [Cucumis melo]	Csa_6G405990	162.15
A0A0A0L2W2	DNA topoisomerase 1-like [Cucumis sativus]	Csa_3G063680	100.3	0.711			0.805			3.049			0.75			0.602			0.74			0.233		0.264		1.055		1.014		0.748		0.814		0.243
A0A0A0KQB9	Serine/threonine-protein phosphatase OS=Cucumis sativus OX=3659 GN=Csa_5G184820	Csa_5G184820	35.813		1.079	0.924		0.977	1.164		0.963	1.036		1.011	1.029		0.908	1.127		1.114	0.733	1.002	0.99722	1.071	0.56152	1.018	0.81078	1.104	0.62162	0.95	0.74084	1.102	0.6791	0.924	0.68374
A0A0A0LIK1	B3 domain-containing transcription factor VRN1-like [Cucumis sativus]	Csa_2G237690	47.326		1.008			0.968			1.054			1.127			1.031			0.841		0.956		0.918		1.118		1.34		1.065		1.226		0.798
A0A0A0K0Q2	(RS)-norcoclaurine 6-O-methyltransferase-like [Cucumis sativus]	Csa_7G018720	39.83	1.113		0.999	0.999		0.992	0.946		1.035	0.776		0.9	1.009		1.038	1.228		1.134	1.066	0.46114	1.005	0.90572	0.794	0.126715	0.71	0.054637	1.028	0.198763	0.867	0.077884	1.192	0.099259
A0A0A0KFX1	protein disulfide-isomerase 5-1 [Cucumis sativus]	Csa_6G290880	17.083	0.964		0.959	0.892		0.906	1.066		1.187	0.974		0.917	1.027		0.991	1.284		1.21	0.854	0.10024	0.798	0.054	0.983	0.62652	0.758	0.022578	1.122	0.02734	0.809	0.025778	1.107	0.23662
A0A0A0L3D5	HMG1/2-like protein OS=Cucumis sativus OX=3659 GN=Csa_4G663680	Csa_4G663680	12.008
A0A0A0L1V2	Rhomboid-like protein OS=Cucumis sativus OX=3659 GN=Csa_3G038720	Csa_3G038720	35.707		0.98			0.957			1.458			0.958			1.027			0.762		0.672		0.656		0.978		1.257		1.073		1.348		0.523
A0A0A0LWI1	Translation machinery-associated protein 22 OS=Cucumis sativus OX=3659 GN=Csa_1G589080	Csa_1G589080	21.783	0.898	0.918	0.974	0.864	0.817	0.806	0.956	1.003	0.888	0.931	1.014	0.992	1.09	1.2	1.086	1.284	1.192	1.307	0.98	0.67216	0.874	0.03128	1.053	0.2196	0.776	0.0026647	1.357	0.00144085	0.892	0.057379	1.329	0.0032638
A0A0A0KZA6	Ubiquinol oxidase OS=Cucumis sativus OX=3659 GN=Csa_4G109010	Csa_4G109010	21.197	1.212	1.077	1.122	1.668	1.656	1.685	0.674	0.74	0.79	0.778	0.896	0.818	0.497	0.545	0.563	1.047	1.014	0.934	1.548	0.00161692	2.273	0.0031585	0.731	0.0043038	0.832	0.026161	0.32	0.00109593	0.536	0.00024333	1.359	0.005801
A0A0A0K8D3	"transmembrane protein, putative [Medicago truncatula]"	Csa_7G428810	30.333		0.903	0.985		1.104	1.084		1.021	0.914		0.955	0.936		1.086	1.086		1.005	1.029	0.976	0.76556	1.131	0.156943	1.002	0.9607	0.93	0.042375	0.993	0.5084	1.068	0.030762	1.051	0.45996
A0A0A0LBY8	EKC/KEOPS complex subunit Tprkb [Cucumis sativus]	Csa_3G207370	18.589	0.991	1.043	0.952	0.966	0.984	1.038	1.09	1.01	1.096	1.058	1.01	0.936	0.894	1.071	0.99	1.1	0.911	1.1	0.934	0.142701	0.935	0.120264	1.006	0.90844	0.966	0.67712	0.989	0.82486	0.95	0.57162	0.973	0.68126
A0A0A0L0W9	germination family protein [Populus trichocarpa]	Csa_4G129030	8.6459	0.857	1.049		0.968	1.004		1.345	1.161		0.955	0.931		1.137	1.105		0.904	0.798		0.761	0.157863	0.787	0.088778	0.99	0.96164	1.108	0.24226	1.137	0.031077	1.317	0.049282	0.679	0.057082
A0A0A0KRE0	60S acidic ribosomal protein P2-4 [Cucumis sativus]	Csa_5G615230	11.427	0.994	1.008	1.013	0.968	0.986	1.011	1.01	0.999	1.031	0.998	1.001	0.972	0.947	0.93	0.995	1.127	1.063	1.073	0.992	0.49138	0.975	0.18404	0.985	0.24818	0.911	0.0101431	0.969	0.24842	0.88	0.009261	1.073	0.025662
A0A0A0LFZ1	glycosyltransferase-like At2g41451 [Cucumis sativus]	Csa_3G823600	54.99	1.036			0.956			1.363			0.934			0.823			1.049			0.76		0.701		0.902		0.89		0.861		0.785		0.77
A0A0A0LXQ4	pseudouridine-metabolizing bifunctional protein C1861.05 [Cucumis sativus]	Csa_1G616850	36.045	0.997	1.172	0.99	1.096	1.038	0.973	1.195	1.111	1.104	0.906	0.912	0.95	0.791	0.795	0.893	1.149	1.03	1.228	0.926	0.26348	0.911	0.093918	0.876	0.086238	0.812	0.0183377	0.798	0.0125373	0.728	0.0080831	0.999	0.96284
A0A0A0M197	vesicle-associated membrane protein 722 [Cucumis sativus]	Csa_1G707620	8.295
A0A0A0KS77	LEAF RUST 10 DISEASE-RESISTANCE LOCUS RECEPTOR-LIKE PROTEIN KINASE-like 1.3 [Gossypium hirsutum]	Csa_5G182070	134.95			0.902			0.984			1.219			0.918			1.165			0.94	0.74		0.807		1.018		0.977		1.184		1.239		0.771
A0A0A0KZ42	LOW QUALITY PROTEIN: BTB/POZ domain-containing protein DOT3 [Cucumis sativus]	Csa_4G095570	70.236	0.939		0.966	0.903		0.932	1.095		1.035	0.92		0.967	0.963		0.957	1.36		1.279	0.894	0.071719	0.862	0.044042	0.991	0.76718	0.715	0.0136228	1.046	0.106238	0.728	0.0093151	1.239	0.035823
A0A0A0KP41	"protease Do-like 1, chloroplastic isoform X1 [Cucumis sativus]"	Csa_5G524830	46.837		0.887	0.939		1.143	1.021		0.925	1.03		1.1	1.054		1.05	1.044		0.92	0.979	0.934	0.38434	1.107	0.3229	1.18	0.043358	1.134	0.078816	0.968	0.63536	1.103	0.087859	0.971	0.69524
A0A0A0L8M9	probable indole-3-acetic acid-amido synthetase GH3.5 [Cucumis sativus]	Csa_3G119760	63.99	0.932	0.904	0.97	0.898	0.942	0.91	1.039	0.968	0.979	0.993	1.078	0.968	1.099	1.061	1.185	1.162	1.142	1.064	0.94	0.106962	0.921	0.035037	1.083	0.108063	0.902	0.070896	1.216	0.005399	0.993	0.87308	1.128	0.025897
A0A0A0L348	arabinosyltransferase XEG113 [Cucumis melo]	Csa_4G358640	72.751	0.864	0.908	0.876	1.012	1.005	1.028	0.999	1.168	1.13	0.968	0.963	1	1.091	1.042	0.969	1.222	1.126	1.09	0.803	0.0120564	0.924	0.24864	1.107	0.0058177	0.853	0.0116582	1.019	0.64658	0.902	0.101024	1.043	0.50336
A0A0A0L2W3	"protein FATTY ACID EXPORT 3, chloroplastic [Cucumis melo]"	Csa_4G334130	36.32	1.052	1.079	1.029	1.006	1.004	1.016	0.916	0.835	1.037	1.042	1.059	1.033	0.978	0.949	0.957	1.114	1.112	0.966	1.133	0.115023	1.085	0.30534	0.992	0.62826	0.982	0.76688	0.953	0.007676	0.904	0.107576	1.145	0.155858
A0A0A0KD76	something about silencing protein 10 isoform X3 [Cucumis sativus]	Csa_6G087170	70.833	0.935	0.927	0.433	0.895	0.913	1.209	1.106	1.117	0.442	0.942	0.996	1.027	0.842	0.864	2.144	1.489	1.37	0.662	0.861	0.77002	1.132	0.57298	1.292	0.34506	0.842	0.70604	1.276	0.66134	1.093	0.91042	1.321	0.49348
A0A0A0M060	"sulfite reductase [ferredoxin], chloroplastic [Cucumis sativus]"	Csa_1G614130	77.973	1.077	1.051	1.089	1.077	1.086	1.101	0.916	0.895	0.861	1.058	1.063	1.04	0.913	0.954	0.941	0.963	0.981	0.982	1.204	0.00088103	1.222	0.00047657	0.983	0.23172	1.08	0.00109865	0.86	0.00048121	0.96	0.046001	1.095	0.0089191
A0A0A0L9W3	GDSL esterase/lipase At2g38180 [Cucumis sativus]	Csa_3G731220	26.149		0.897	0.975		0.965	0.879		1.287	1.392		0.925	0.86		0.92	0.97		1.214	1.139	0.699	0.024544	0.688	0.025578	0.954	0.48226	0.759	0.029335	1.025	0.6828	0.803	0.033998	0.878	0.124516
A0A0A0KTT0	Aspartokinase OS=Cucumis sativus OX=3659 GN=Csa_5G457770	Csa_5G457770	61.276	0.979	0.993	0.981	0.91	0.839	0.907	1.033	1.006	0.995	1.053	1.078	1.025	1.075	0.989	1.042	1.068	1.038	1.096	0.973	0.087522	0.875	0.0097155	1.069	0.0121183	0.986	0.53724	1.169	0.0121577	0.97	0.3476	1.055	0.049095
A0A0A0KRR1	Annexin 11 OS=Cucumis sativus OX=3659 GN=Csa_5G623670	Csa_5G623670	36.537		0.976	0.955		1.119	1.065		1.111	1.129		0.936	0.964		0.853	0.946		1.143	1.021	0.862	0.008197	0.975	0.4288	0.984	0.46896	0.878	0.158241	0.824	0.076701	0.831	0.137584	0.966	0.59154
A0A0A0LNS3	long chain base biosynthesis protein 2a [Cucumis sativus]	Csa_1G000720	54.101	1.02	1.014		0.997	1.044		0.956	0.922		0.951	1.028		0.975	0.943		1.175	1.092		1.083	0.04882	1.087	0.104999	0.973	0.54556	0.873	0.126017	0.94	0.160944	0.846	0.053682	1.207	0.044243
A0A0A0K990	"alpha-1,2-Mannosidase OS=Cucumis sativus OX=3659 GN=Csa_7G447810"	Csa_7G447810	64.441	0.982	0.934	0.948	1.117	1.068	1.015	1.068	1.104	1.043	0.948	0.902	1.016	0.922	0.93	0.92	1.005	1.218	1.17	0.891	0.0064824	0.995	0.88026	1.001	0.99452	0.845	0.070283	0.866	0.036	0.817	0.077061	1.055	0.45058
A0A0A0LD22	Histone H2A OS=Cucumis sativus OX=3659 GN=Csa_3G408540	Csa_3G408540	14.105		0.991			0.978			1.01			1.001			0.946			1.17		0.981		0.968		1.01		0.856		0.967		0.809		1.158
A0A0A0K6B0	subtilisin-like protease SBT3.3 isoform X2 [Cucumis sativus]	Csa_7G291690	13.875	0.896	0.89	0.897	0.964	0.973	0.862	1.27	1.172	1.249	0.971	1.001	1.061	1.099	1.034	1.026	0.945	1.039	1.077	0.727	0.0059162	0.758	0.0037979	1.13	0.042942	0.991	0.8671	1.129	0.052059	1.032	0.50642	0.829	0.015039
A0A0A0LKZ1	FkbM family methyltransferase [Medicago truncatula]	Csa_2G006220	35.762		0.983	0.864		0.913	0.997		1.191	1.196		0.925	0.898		1.009	0.963		1.126	1.282	0.774	0.15576	0.8	0.036603	0.987	0.88216	0.757	0.053397	1.032	0.57956	0.819	0.102941	1.009	0.93492
A0A0A0LMC6	---	Csa_2G386140	14.274		0.996			1.083			0.742			1.338			1.048			0.688		1.342		1.46		1.343		1.945		0.968		1.523		0.927
A0A0A0LID3	desiccation-related protein At2g46140 [Ipomoea nil]	Csa_2G151040	35.183	0.995	1.008	1.013	1.025	1.003	1.028	0.945	0.969	0.956	0.959	0.958	0.935	1.037	1.041	1.018	1.067	1.055	1.082	1.051	0.0052822	1.065	0.0041002	0.946	0.0047555	0.89	0.00045922	1.013	0.27832	0.966	0.02698	1.116	0.00043644
A0A0A0K8Q9	---	Csa_6G056480	40.055			1.009			0.969			1.322			0.958			0.984			0.882	0.763		0.733		0.949		1.086		1.015		1.116		0.667
A0A0A0K6J1	probable sulfate transporter 3.4 [Cucumis sativus]	Csa_7G446670	72.773
A0A0A0L6Y9	putative G3BP-like protein [Cucumis sativus]	Csa_3G134580	52.54	0.891	0.966	0.925	0.812	0.931	1.017	1.041	0.998	1.212	0.778	1.098	0.977	0.835	0.746	1.021	1.959	1.411	0.973	0.856	0.073698	0.849	0.135498	1.026	0.88698	0.657	0.159504	0.943	0.60488	0.599	0.096344	1.336	0.2959
A0A0A0L300	S-formylglutathione hydrolase OS=Cucumis sativus OX=3659 GN=Csa_4G337870	Csa_4G337870	32.322	1.038	1.075	1.064	0.99	0.998	0.972	1.038	0.976	1.125	0.862	1.042	1.071	1.002	1.019	0.94	0.808	0.755	0.802	1.012	0.76424	0.943	0.24448	0.936	0.41656	1.258	0.034521	1	0.99414	1.252	0.0023389	0.753	0.0037154
A0A0A0L7T2	---	Csa_3G095030	16.531		0.939			0.958			1.011			1.002			1.035			1.161		0.929		0.948		1.067		0.863		1.08		0.891		1.148
A0A0A0KUN3	DNA repair REX1-B protein [Arabidopsis thaliana]	Csa_5G612270	23.613		0.934			1.021			1.207			1.07			0.978			0.888		0.774		0.846		1.146		1.205		0.958		1.101		0.736
A0A0A0KMV1	Sucrose synthase OS=Cucumis sativus OX=3659 GN=Csa_5G322500	Csa_5G322500	91.024	1.186	1.193	1.171	1.121	1.187	1.169	0.763	0.789	0.807	1.031	1.064	1.061	1.022	0.9	0.974	0.732	0.75	0.838	1.505	1.9254e-05	1.474	8.0217e-05	0.889	0.00050379	1.36	0.00194353	0.833	0.0107752	1.248	0.0163185	0.983	0.70536
A0A0A0LVB9	"outer envelope pore protein 16, chloroplastic [Cucumis sativus]"	Csa_1G515470	12.353
A0A0A0KSW4	"1-(5-phosphoribosyl)-5-[(5-phosphoribosylamino)methylideneamino] imidazole-4-carboxamide isomerase, chloroplastic OS=Cucumis sativus OX=3659 GN=Csa_5G649910"	Csa_5G649910	34.535	0.866	0.915		0.925	0.916		0.881	1.054		1.182	1.056		0.961	0.948		1.292	1.255		0.92	0.4868	0.951	0.6607	1.257	0.068476	0.879	0.153603	1.037	0.049517	0.75	0.003082	1.316	0.091782
A0A0A0LFI8	polygalacturonase At1g48100 [Cucumis sativus]	Csa_3G838140	50.514
A0A0A0KCG0	transmembrane protein 87B isoform X1 [Cucumis sativus]	Csa_7G448820	58.252			0.94			0.994			1.096			0.894			0.87			1.385	0.858		0.907		0.951		0.645		0.875		0.628		1.264
A0A0A0LEJ4	3-isopropylmalate dehydratase large subunit [Cucumis sativus]	Csa_3G912340	55.608	0.964	0.976	0.947	0.908	0.841	0.893	0.972	0.903	1.05	0.985	1.028	0.971	1.065	1.091	1.067	1.145	1.096	1.179	0.987	0.81242	0.903	0.111775	1.034	0.163178	0.873	0.0075162	1.22	0.00124481	0.942	0.059416	1.169	0.031141
A0A0A0LKZ0	polyadenylate-binding protein RBP47 [Cucumis sativus]	Csa_2G234560	10.482
A0A0A0K893	"chaperonin CPN60-2, mitochondrial-like [Cucumis sativus]"	Csa_7G332900	61.058	1.04	1.043	1.096	1.092	1.062	1.082	0.978	0.938	0.887	1.012	1.018	1.021	0.91	0.928	0.879	0.972	0.984	0.979	1.134	0.0186573	1.154	0.008037	0.96	0.141261	1.04	0.00092159	0.84	0.00060354	0.926	0.0088832	1.047	0.24242
A0A0A0KAB2	katanin p60 ATPase-containing subunit A1 [Cucumis sativus]	Csa_7G435520	43.822	1.012	0.975	1.022	1.025	1.058	1.053	1.02	1.007	0.936	0.989	1.063	0.977	1.033	1.003	1.071	0.961	0.92	0.964	1.016	0.62798	1.058	0.114719	1.007	0.84792	1.065	0.109662	0.991	0.67814	1.092	0.022161	0.96	0.26128
A0A0A0KJW2	putative lactoylglutathione lyase [Cucumis sativus]	Csa_6G513680	32.658	0.952	0.969	0.959	0.945	0.924	0.939	0.901	0.934	0.996	1.034	1.021	1.029	1.132	1.144	1.118	0.954	0.978	1.018	1.017	0.57804	0.992	0.8192	1.071	0.00041621	1.045	0.080864	1.209	3.8057e-05	1.151	0.0021808	1.042	0.29824
A0A0A0LFC9	FK506-binding nuclear protein [Cucumis sativus]	Csa_3G914040	9.2918
A0A0A0KAH9	"28 kDa ribonucleoprotein, chloroplastic [Cucumis sativus]"	Csa_6G095890	31.726			0.964			0.995			0.866			0.977			1.093			1.162	1.113		1.149		1.013		0.841		1.098		0.941		1.342
A0A0A0LC45	60S ribosomal protein L7-1 [Cucumis melo]	Csa_3G229370	31.473
A0A0A0K7M7	phosphoinositide phosphatase SAC2 isoform X1 [Cucumis sativus]	Csa_7G448640	94.342
A0A0A0L097	"protein TIC 22, chloroplastic [Cucumis sativus]"	Csa_4G639760	31.079	1.078	1.096	0.754	0.929	0.975	0.832	0.955	0.982	2.862	0.999	0.959	0.734	0.911	0.899	0.656	1.195	1.151	0.779	0.61	0.38962	0.57	0.36512	0.919	0.63916	0.861	0.44916	0.901	0.39008	0.789	0.25628	0.651	0.47252
A0A0A0LL39	triphosphate tunel metalloenzyme 3 [Cucumis sativus]	Csa_2G008660	22.436	0.977	0.84		0.928	1.008		1.074	1.203		1.069	1.035		1.071	0.975		0.951	1.104		0.798	0.138245	0.85	0.148064	1.158	0.192844	1.024	0.764	1.057	0.47196	0.996	0.97824	0.903	0.38352
A0A0A0L360	"persulfide dioxygenase ETHE1 homolog, mitochondrial [Cucumis sativus]"	Csa_4G621190	27.17	1.074	1.023	1.028	1.078	1.087	1.09	0.866	0.991	0.841	1.035	1.023	1.035	1.133	1.088	1.08	0.818	0.716	0.753	1.158	0.047619	1.206	0.064121	0.99	0.56218	1.352	0.0161397	1.014	0.4163	1.443	0.00089877	0.848	0.061559
A0A0A0KEH7	protein trichome birefringence-like 39 [Cucumis sativus]	Csa_6G227020	42.545
A0A0A0KAJ9	60S ribosomal protein L3 [Cucumis sativus]	Csa_6G014790	44.365	1.135	1.125	1.172	1.056	1.056	1.054	1.172	1.152	1.119	0.954	0.961	0.977	0.817	0.856	0.857	0.825	0.879	0.807	0.997	0.87116	0.92	0.025117	0.843	0.00027949	1.152	0.0059215	0.799	0.0048844	1.008	0.80448	0.729	0.00039983
A0A0A0KIF2	heavy metal-associated isoprenylated plant protein 3-like isoform X2 [Cucumis melo]	Csa_6G446470	35.514	1.047	0.94		0.998	0.983		1.225	1.818		0.941	0.917		1.164	0.939		0.66	0.626		0.653	0.184124	0.651	0.2859	0.935	0.35732	1.445	0.0063238	1.062	0.66556	1.635	0.048017	0.423	0.051619
A0A0A0KSH0	serine/threonine-protein kinase fray2 isoform X1 [Cucumis sativus]	Csa_5G524800	75.343	0.86	0.941	0.911	0.922	1.036	0.967	1.354	1.026	0.989	0.951	1.031	1.083	1.029	1.007	1.073	1.096	1.037	1.058	0.805	0.113155	0.868	0.2751	1.13	0.057801	0.961	0.37124	1.063	0.18486	0.974	0.3495	0.947	0.68118
A0A0A0LDL7	protein ENL [Eucalyptus grandis]	Csa_3G588450	20.916			0.875			0.993			1.056			1.021			1.028			1.155	0.829		0.94		1.167		0.884		1.035		0.89		1.094
A0A0A0KJ41	protein PHLOEM PROTEIN 2-LIKE A9-like [Cucumis sativus]	Csa_6G538620	23.007	0.892			0.935			1.215			0.95			1.269			0.854			0.734		0.77		1.065		1.112		1.357		1.486		0.703
A0A0A0LPP8	probable calcium-binding protein CML27 [Cucumis sativus]	Csa_1G025020	20.57	1.007	0.992	0.991	0.988	0.998	1.046	1.042	0.992	1.027	0.958	0.989	0.96	0.997	1.054	1.048	1.024	0.987	1.048	0.977	0.207	0.991	0.69538	0.972	0.070336	0.95	0.066385	1.022	0.42988	1.013	0.62866	0.999	0.97542
A0A0A0KHT7	calcium-binding EF-hand protein [Medicago truncatula]	Csa_6G418660	15.424
A0A0A0KAA8	transferring glycosyl group transferase [Arabidopsis thaliana]	Csa_6G091320	23.58	1.051		0.943	0.979		1.007	0.903		0.904	0.915		1.044	1.041		0.994	1.166		1.182	1.103	0.32446	1.099	0.094502	0.982	0.84924	0.834	0.109723	1.025	0.46548	0.867	0.0271	1.299	0.00068045
A0A0A0KVZ4	"phytoene dehydrogenase, chloroplastic/chromoplastic [Cucumis sativus]"	Csa_4G011080	64.22	0.888	0.95	0.859	1.181	1.124	1.185	0.958	0.877	1.082	1.188	1.206	1.199	1.14	1.131	1.104	0.603	0.648	0.569	0.925	0.32694	1.196	0.044559	1.332	0.0106602	1.974	0.0030755	0.967	0.164764	1.854	9.5254e-05	0.624	0.0027974
A0A0A0KRX9	phosphate transporter PHO1 homolog 3-like [Cucumis sativus]	Csa_5G471600	92.157
A0A0A0KDP6	adenosine kinase 2 [Cucumis sativus]	Csa_6G405970	37.508	0.953	1.007	0.965	0.95	0.966	0.95	0.984	0.98	0.97	0.971	0.98	0.999	1.006	0.988	0.98	1.187	1.103	1.178	0.997	0.85592	0.977	0.028678	1.009	0.6647	0.851	0.0028628	1.038	0.01788	0.858	0.003361	1.182	0.0021445
A0A0A0KEE7	ALA-interacting subunit OS=Cucumis sativus OX=3659 GN=Csa_6G135970	Csa_6G135970	39.259	1.108	1.071	0.996	1.021	1.093	1.042	0.859	0.879	0.976	0.941	1.002	1.086	1.199	1.023	1.148	0.828	0.937	0.741	1.17	0.035203	1.163	0.026262	0.954	0.41014	1.209	0.072643	1.068	0.28306	1.345	0.022536	0.923	0.35032
A0A0A0LJM8	50S ribosomal protein L25 [Cucumis melo]	Csa_2G295950	28.689		0.924	0.958		0.878	0.974		1.278	1.399		0.978	0.979		0.929	0.886		1.124	1.01	0.703	0.0186622	0.692	0.03312	1.04	0.2748	0.917	0.35696	0.98	0.7694	0.851	0.110784	0.797	0.08338
A0A0A0KF95	Pyruvate dehydrogenase E1 component subunit beta OS=Cucumis sativus OX=3659 GN=Csa_6G091990	Csa_6G091990	39.652	1.01	1.037	1.021	1.032	1.048	1.053	0.961	0.994	1.012	0.983	0.974	0.981	1.046	1.008	1.012	0.941	0.952	0.958	1.034	0.118638	1.056	0.028699	0.958	0.0060587	1.031	0.0071611	0.979	0.175561	1.075	0.004838	0.961	0.068662
A0A0A0L154	17.6 kDa class I heat shock protein 3-like [Cucumis sativus]	Csa_4G303700	15.905	1.171	1.222	1.242	1.381	1.388	1.284	0.998	0.964	0.924	0.87	0.906	0.975	0.969	0.943	0.903	0.459	0.432	0.526	1.26	0.001239	1.404	0.00054027	0.757	0.00176221	1.941	0.00057951	0.695	0.00035996	1.987	0.00036295	0.491	0.00033549
A0A0A0LTY7	mitochondrial import inner membrane translocase subunit TIM8 [Cucumis melo]	Csa_1G001280	8.6529	1.066	1.218	1.13	1.134	1.349	1.037	0.875	0.584	0.904	1.238	1.079	1.218	0.94	0.938	0.746	0.649	0.613	0.946	1.445	0.057376	1.49	0.062318	1.035	0.58456	1.601	0.02688	0.745	0.054301	1.188	0.29944	0.934	0.7446
A0A0A0LKN0	Xylem serine proteinase 1 OS=Cucumis sativus OX=3659 GN=Csa_2G354860	Csa_2G354860	81.365	0.874	0.914	0.891	0.794	0.906	0.902	0.857	0.991	0.996	0.93	0.96	0.912	1.211	1.174	1.131	1.484	1.33	1.385	0.942	0.32192	0.915	0.24902	1.046	0.086076	0.667	0.00033683	1.351	0.0031366	0.837	0.0092762	1.476	0.002644
A0A0A0KPJ2	ATP synthase subunit beta OS=Cucumis sativus OX=3659 GN=Csa_5G576620	Csa_5G576620	60.105	1.03	1.049	1.036	1.077	1.104	1.05	0.883	0.888	0.973	0.972	0.935	0.951	1.006	0.973	0.987	1.028	1.088	1.027	1.135	0.0160776	1.177	0.009025	0.917	0.0022952	0.909	0.0128157	0.918	0.0079827	0.944	0.054184	1.145	0.020696
A0A0A0KKS6	"Elongation factor G, chloroplastic OS=Cucumis sativus OX=3659 GN=Csa_5G160160"	Csa_5G160160	90.386	1.006	1.01	1.032	0.97	0.966	0.922	1.08	1.035	0.933	0.997	0.987	1.052	0.838	1.03	0.959	1.23	1.077	1.102	1	0.96934	0.938	0.24758	0.996	0.85084	0.891	0.065577	0.989	0.83106	0.829	0.060795	1.118	0.133799
A0A0A0K9D1	ethylene response sensor 1 [Cucumis sativus]	Csa_7G405830	71.12
A0A0A0LGY1	WD repeat-containing protein 36 [Cucumis sativus]	Csa_2G070230	99.873	0.994	1.011	0.95	0.948	1.045	0.977	1.157	1.12	1.324	0.913	0.998	0.949	0.81	0.698	0.883	1.293	1.146	0.99	0.821	0.023043	0.825	0.031459	0.968	0.35758	0.834	0.096364	0.805	0.041399	0.697	0.025404	0.952	0.60318
A0A0A0LGR3	TLD domain-containing protein 1 isoform X2 [Cucumis sativus]	Csa_3G778320	46.661
A0A0A0LJ20	trafficking protein particle complex subunit 4 [Cucumis sativus]	Csa_2G034720	15.977	0.873	0.927		1.076	1.03		1.136	1.114		1.016	0.962		1.196	1.164		0.768	0.876		0.8	0.0193585	0.936	0.109276	1.099	0.145536	1.203	0.119882	1.121	0.047279	1.436	0.032478	0.731	0.04158
A0A0A0LQ03	STS14 protein OS=Cucumis sativus OX=3659 GN=Csa_2G287080	Csa_2G287080	23.403	0.727			0.667			1.177			0.869			1.648			1.148			0.618		0.567		1.195		0.757		2.471		1.436		0.975
A0A0A0LHY6	"Formate dehydrogenase, mitochondrial OS=Cucumis sativus OX=3659 GN=Csa_3G836500"	Csa_3G836500	42.2	1.167	1.138	1.16	1.151	1.189	1.211	0.726	0.682	0.742	1.063	1.053	1.075	0.967	1	0.947	0.729	0.768	0.784	1.612	5.7329e-05	1.652	6.4054e-05	0.921	0.00103888	1.399	0.000117981	0.821	0.00080464	1.278	0.00079838	1.061	0.149202
A0A0A0K3V1	"50S ribosomal protein L21, chloroplastic [Cucumis melo]"	Csa_7G274150	11.748		0.956			1.016			1.068			0.972			1.156			0.889		0.895		0.951		1.017		1.093		1.138		1.3		0.832
A0A0A0KXS1	"Alpha-1,4 glucan phosphorylase OS=Cucumis sativus OX=3659 GN=Csa_4G095050"	Csa_4G095050	115.27	1.029	1.017	1.087	1.023	1.043	1.053	0.921	0.955	0.928	1.078	1.059	1.093	0.949	0.968	0.903	0.939	0.912	0.899	1.117	0.0089777	1.112	0.00157688	1.031	0.2418	1.175	0.00051753	0.904	0.010623	1.025	0.3642	0.981	0.3133
A0A0A0L985	Actin-related protein 2/3 complex subunit 4 OS=Cucumis sativus OX=3659 GN=Csa_3G200200	Csa_3G200200	17.911	0.93	0.953	0.899	1.08	1.016	0.928	1.084	1.105	1.269	0.993	1.002	0.94	0.943	0.909	1.053	1.068	1.135	1.089	0.805	0.0147809	0.874	0.114539	1.055	0.110658	0.892	0.0128431	0.961	0.55462	0.882	0.056565	0.952	0.42336
A0A0A0LM23	flotillin-like protein 4 [Cucumis sativus]	Csa_2G382440	52.891	0.811	0.771	0.825	0.891	0.957	0.943	0.882	0.878	0.948	0.996	0.976	1.001	1.406	1.363	1.319	1.086	1.054	1.021	0.889	0.0215	1.031	0.41046	1.235	0.00062252	0.941	0.034738	1.465	0.000180301	1.293	0.00055803	1.167	0.0071382
A0A0A0L5X2	Dirigent protein OS=Cucumis sativus OX=3659 GN=Csa_3G166330	Csa_3G166330	20.147		1.012			1.104			0.905			1.109			1.014			0.833		1.118		1.22		1.096		1.331		0.918		1.217		0.92
A0A0A0K4F9	protein HGH1 homolog [Cucumis sativus]	Csa_7G328330	38.969	1.021			1.089			1.186			0.989			0.9			0.88			0.861		0.918		0.969		1.124		0.826		1.023		0.742
A0A0A0LHZ4	Ribosomal protein L12-C OS=Cucumis sativus OX=3659 GN=Csa_3G837570	Csa_3G837570	20.187	1.041	0.994	1.043	0.933	0.864	0.905	1.007	1.134	1.034	1.058	1.088	1.112	0.878	0.966	0.939	1.162	1.036	1.033	0.969	0.48814	0.851	0.0192983	1.058	0.056021	1.008	0.82716	1.03	0.46308	0.861	0.036404	1.018	0.76038
A0A0A0KQS8	IAA-alanine resistance protein 1 isoform X1 [Cucumis sativus]	Csa_5G257690	49.866		0.879			1.053			0.938			0.926			0.95			1.399		0.937		1.123		1.053		0.662		0.902		0.679		1.491
A0A0A0L6K4	importin-4 [Cucumis sativus]	Csa_3G219200	114.74	1.026	1.047	1.033	0.996	0.981	1.017	1.211	1.124	1.191	0.965	1.011	0.938	0.966	0.924	0.99	0.934	0.99	0.978	0.881	0.0056607	0.849	0.0028007	0.938	0.04698	1.004	0.89486	0.962	0.160422	0.992	0.7886	0.823	0.0024786
A0A0A0LSK0	Hexosyltransferase OS=Cucumis sativus OX=3659 GN=Csa_2G382400	Csa_2G382400	39.169			0.867			0.876			1.101			1.242			0.964			1.079	0.787		0.796		1.433		1.151		1.1		0.893		0.98
A0A0A0LTL6	"single-stranded DNA-binding protein, mitochondrial [Cucumis sativus]"	Csa_1G042140	25.84	0.968	0.985	1.027	1.144	1.101	1.059	0.85	1.186	1.038	0.942	1.004	1.003	0.993	0.852	0.897	1.142	0.968	1.03	0.969	0.83312	1.075	0.46106	0.99	0.71916	0.939	0.3118	0.83	0.020056	0.873	0.109596	1.021	0.80746
A0A0A0LSS4	peroxisome biogenesis protein 3-2 [Cucumis sativus]	Csa_1G024840	42.661
A0A0A0L5D9	"omega-amidase,chloroplastic [Cucumis sativus]"	Csa_4G646400	40.951	0.958	0.998	0.997	1.027	1.034	1.004	1.018	0.945	0.959	1.067	1.02	1.064	1.046	1.001	1.018	0.988	0.993	1.025	1.011	0.70146	1.049	0.119656	1.067	0.030818	1.048	0.064439	1	0.9959	1.02	0.32276	1.029	0.32284
A0A0A0LID8	calcium-binding EF hand family protein [Populus trichocarpa]	Csa_2G011470	37.759	0.98	0.968	0.954	1.004	0.94	0.946	1.181	0.986	1.295	0.832	0.921	0.876	1.136	1.158	1.009	0.895	1.112	1.099	0.838	0.168602	0.835	0.102359	0.906	0.030458	0.846	0.100022	1.143	0.050896	1.063	0.47844	0.897	0.37238
A0A0A0L878	"DAG protein, chloroplastic [Cucumis sativus]"	Csa_3G134800	27.484	0.822	0.831	0.968	0.807	0.91	0.846	1.227	1.139	0.898	0.919	0.894	0.972	0.895	0.902	0.881	1.64	1.587	1.665	0.803	0.1189	0.785	0.079883	1.063	0.34074	0.569	3.8982e-05	1.045	0.27446	0.547	1.4014e-06	1.499	0.049219
A0A0A0K137	fasciclin-like arabinogalactan protein 2 [Cucumis sativus]	Csa_7G031660	44.774	0.936	0.915	0.926	1.075	0.986	1.078	1.206	1.136	1.13	0.991	0.985	1.009	1.095	1.136	1.132	0.767	0.812	0.78	0.8	0.000521	0.904	0.048057	1.075	0.0017785	1.265	0.00021708	1.071	0.091801	1.426	6.3179e-05	0.679	0.000137927
A0A0A0KEK6	exosome complex component MTR3 [Cucumis sativus]	Csa_6G146430	28.025
A0A0A0LCD6	"cytochrome b5, seed isoform [Cucumis sativus]"	Csa_3G627730	14.821	0.924	1.027	0.854	0.953	0.98	1.11	0.98	1.025	0.979	1.003	1.004	0.986	1.073	0.948	1.189	1.17	1.093	0.938	0.94	0.31012	1.02	0.73916	1.067	0.33496	0.935	0.4382	1.055	0.55814	1.003	0.97772	1.073	0.37944
A0A0A0LCV0	H/ACA ribonucleoprotein complex subunit 3-like protein [Cucumis sativus]	Csa_3G379730	6.9311		0.994	0.925		0.881	0.982		1.1	0.948		0.988	1.027		0.983	1.161		1.185	1.014	0.937	0.52564	0.91	0.41712	1.05	0.35106	0.916	0.4028	1.151	0.29798	0.975	0.84224	1.074	0.57816
A0A0A0M014	chaperone binding / ATPase activator [Arabidopsis thaliana]	Csa_1G651680	22.9	0.9	0.869	0.899	0.933	0.912	0.966	1.07	0.96	1.052	0.978	0.884	0.952	0.94	0.995	0.98	1.346	1.353	1.335	0.866	0.0158154	0.912	0.072404	1.055	0.179678	0.698	0.0070419	1.037	0.2024	0.723	4.4354e-05	1.309	0.0153813
A0A0A0L4T7	polyadenylate-binding protein RBP47C-like isoform X2 [Gossypium arboreum]	Csa_4G639100	41.391	1.023	1.078	1.109	0.959	0.984	1.516	1.035	1.059	0.22	0.95	0.961	1.727	0.835	0.814	0.913	1.328	1.205	0.07	1.387	0.40768	1.495	0.3341	1.133	0.71156	1.398	0.4215	0.741	0.142078	0.984	0.6145	1.125	0.82712
A0A0A0LHP0	RuvB-like helicase OS=Cucumis sativus OX=3659 GN=Csa_3G824760	Csa_3G824760	50.192	0.942	1.037	1.01	1.079	1.074	1.071	1.043	0.976	0.965	0.979	1.019	1.002	1.066	0.938	0.95	0.953	0.941	0.951	1.002	0.97104	1.08	0.085223	1.004	0.89482	1.054	0.0124557	0.916	0.1602	1.038	0.47204	0.953	0.12742
A0A0A0KG21	xylulose kinase [Cucumis sativus]	Csa_6G404190	61.308	0.929	0.962	0.947	0.999	0.969	0.987	1.03	1.052	1.137	1.051	1.027	0.968	1.063	1.076	1.025	0.973	0.97	1.019	0.882	0.0168389	0.918	0.05382	1.073	0.056924	1.028	0.39808	1.071	0.0161954	1.068	0.037823	0.92	0.072216
A0A0A0LCL3	importin-11 [Cucumis sativus]	Csa_3G313210	46.705		0.954	1.002		0.99	0.967		1.068	0.92		1.067	1.057		0.902	1.059		1.127	1.032	0.984	0.87712	0.984	0.87908	1.086	0.080478	0.984	0.7614	1.002	0.99038	0.908	0.39464	1.086	0.43294
A0A0A0LDJ8	18.1 kDa class I heat shock protein-like [Cucumis sativus]	Csa_3G733220	23.666	0.945	0.963		1.07	1.045		1.009	0.936		0.997	1.165		1.194	1.139		0.807	0.726		0.981	0.67918	1.087	0.165162	1.133	0.2601	1.41	0.068038	1.103	0.065541	1.522	0.0183966	0.788	0.066538
A0A0A0L9W5	"valine--tRNA ligase, mitochondrial isoform X4 [Cucumis sativus]"	Csa_3G285030	16.351
A0A0A0KPV4	ranBP2-type zinc finger protein At1g67325 [Cucumis melo]	Csa_5G589330	30.929			0.932			0.97			0.948			1.061			1.066			1.098	0.983		1.023		1.138		0.966		1.099		0.971		1.158
A0A0A0LR86	Purple acid phosphatase OS=Cucumis sativus OX=3659 GN=Csa_1G002040	Csa_1G002040	70.412	1.047	1.28	1.027	1.029	0.976	0.993	0.948	0.788	0.94	0.979	0.915	0.929	1.07	0.887	1.009	0.935	1.117	1.042	1.253	0.072721	1.12	0.133443	0.842	0.084124	0.912	0.183363	0.989	0.82576	0.959	0.60394	1.156	0.139821
A0A0A0L0U4	4-alpha-glucanotransferase DPE2 [Cucumis sativus]	Csa_4G420150	115.89		1.095	1.067		0.857	1.022		1.074	0.847		0.997	1.097		1.047	0.863		0.991	1.123	1.125	0.40468	0.978	0.90974	0.969	0.57354	0.991	0.92212	1.016	0.91606	0.904	0.4609	1.1	0.53082
A0A0A0KYL0	Signal recognition particle 54 kDa protein OS=Cucumis sativus OX=3659 GN=Csa_4G006430	Csa_4G006430	55.027	1.005	0.992	0.957	0.906	0.957	0.919	0.987	1.04	1.195	1.049	1.025	0.977	0.999	0.993	0.956	1.151	1.135	1.161	0.917	0.22812	0.863	0.072597	1.033	0.27748	0.885	0.0050643	1.06	0.053557	0.855	0.0005154	1.07	0.3432
A0A0A0KR19	glucuronokinase 1 [Cucumis sativus]	Csa_5G522950	39.896	0.978		1.023	0.979		0.966	1.201		1.107	0.844		0.957	0.996		1.034	1.16		0.997	0.867	0.092561	0.843	0.054063	0.9	0.24994	0.835	0.20966	1.044	0.165239	0.941	0.53462	0.935	0.50272
A0A0A0KDW1	protein FLX-like 3 [Cucumis sativus]	Csa_6G039520	30.249	0.947	0.955	0.897	0.922	0.999	1.071	0.968	0.981	0.989	0.993	1.003	1.018	1.111	1.058	0.949	1.154	1.077	0.994	0.953	0.076925	1.018	0.74392	1.077	0.023724	0.935	0.20648	1.042	0.55442	0.967	0.62028	1.098	0.1709
A0A0A0LYS2	zinc finger BED domain-containing protein DAYSLEEPER-like isoform X2 [Cucumis sativus]	Csa_1G229510	85.432	1.066	1.076	1.033	1.071	1.055	1.038	1.018	0.996	0.874	1.001	1.098	1.078	0.991	0.964	0.997	0.859	0.867	0.984	1.099	0.120382	1.096	0.126161	1.001	0.99972	1.172	0.037261	0.933	0.0072449	1.089	0.124335	0.938	0.38318
A0A0A0LU40	putative calcium-binding protein CML19 [Cucumis sativus]	Csa_1G002110	15.878	1.261	1.264		1.333	1.408		0.607	0.758		1.137	1.14		0.808	0.711		0.618	0.512		1.85	0.112641	2.008	0.025479	0.902	0.00029718	2.015	0.084459	0.554	0.0135239	1.344	0.119899	0.828	0.32722
A0A0A0LWE8	respiratory burst oxidase homolog protein B isoform X1 [Cucumis sativus]	Csa_1G569450	101.11	0.983	0.925	0.891	0.889	0.863	0.928	1.07	1.131	1.157	1.084	1.073	0.984	1.221	1.332	1.134	0.79	0.83	0.766	0.834	0.0077778	0.798	0.00198159	1.122	0.051737	1.316	0.0020611	1.376	0.0034171	1.545	0.00113741	0.711	0.0004837
A0A0A0LCT4	cullin-3A [Cucumis sativus]	Csa_3G827210	85.575	1.006	0.992	1.025	1.015	1.079	1.051	0.955	0.9	0.944	1.047	0.998	1.038	0.946	0.971	0.911	1.028	1.035	1.084	1.08	0.0195828	1.124	0.0100585	1.02	0.32782	0.98	0.40944	0.899	0.0142814	0.899	0.0127172	1.124	0.0089206
A0A0A0KA36	Trafficking protein particle complex subunit OS=Cucumis sativus OX=3659 GN=Csa_6G087720	Csa_6G087720	21.685	1.031	1.074	1.08	1.061	1.113	0.98	1.137	0.853	0.958	1.027	1.063	1.009	0.966	1.037	1.112	0.879	0.805	0.923	1.08	0.37702	1.07	0.46788	0.973	0.2655	1.189	0.0152647	0.988	0.8285	1.195	0.035504	0.884	0.27316
A0A0A0K9W5	ankyrin repeat and SAM domain-containing protein 6 [Cucumis sativus]	Csa_7G341210	23.007	0.866			0.837			1.656			0.893			0.982			1.062			0.523		0.505		1.031		0.841		1.173		0.925		0.641
A0A0A0L4Z2	protein HOMOLOG OF MAMMALIAN LYST-INTERACTING PROTEIN 5 [Cucumis sativus]	Csa_3G073810	47.16	0.992	0.96	0.932	0.937	0.762	0.817	1.088	1.127	1.127	0.942	1.031	1.025	1.161	1.003	1.188	1.073	1.29	0.834	0.863	0.0023606	0.753	0.0096777	1.04	0.32708	0.938	0.7229	1.332	0.023358	1.048	0.68262	0.957	0.68324
A0A0A0LIS0	linoleate 9S-lipoxygenase 6-like [Cucumis sativus]	Csa_2G028460	13.796	0.915	0.866		0.843	0.959		1.605	0.998		0.809	1.028		1.144	1.158		0.933	1.092		0.684	0.279	0.692	0.2993	1.031	0.86222	0.907	0.55222	1.277	0.062383	1.137	0.2381	0.778	0.4614
A0A0A0LGS3	HBS1-like protein isoform X1 [Cucumis sativus]	Csa_3G881720	85.772			0.909			1.135			1.287			0.938			0.923			0.944	0.706		0.882		1.032		0.994		0.813		0.978		0.733
A0A0A0KG52	Phenylalanine ammonia-lyase OS=Cucumis sativus OX=3659 GN=Csa_6G405960	Csa_6G405960	78.372	0.973	0.909	0.948	1.068	1.049	1.1	0.919	1.107	1.168	0.842	0.903	0.94	0.959	0.945	0.965	1.372	1.302	0.985	0.886	0.197624	1.007	0.87744	0.949	0.23166	0.734	0.049477	0.892	0.00165956	0.784	0.152116	1.146	0.3574
A0A0A0LPK6	"enolase 1, chloroplastic [Cucumis sativus]"	Csa_1G014400	52.431	0.995	0.975	0.977	0.951	0.942	0.946	0.977	0.948	1.015	0.981	0.977	1	1.055	1.057	1.049	0.995	1.127	1.098	1.002	0.90194	0.966	0.22522	1.004	0.71976	0.919	0.096582	1.113	3.649e-06	0.982	0.6972	1.095	0.103322
A0A0A0KXM8	"6-phosphogluconate dehydrogenase, decarboxylating OS=Cucumis sativus OX=3659 GN=Csa_5G642720"	Csa_5G642720	53.6	1.029	1.029	1.031	1.008	1.02	1.031	0.931	0.916	0.91	0.995	1.01	0.993	1.002	1.044	1.056	0.963	0.965	0.938	1.12	0.0035632	1.11	0.0003804	0.971	0.030976	1.046	0.013076	1.014	0.4693	1.082	0.0126598	1.04	0.02714
A0A0A0KAP9	probable serine/threonine-protein kinase samkC isoform X1 [Cucumis sativus]	Csa_6G107920	41.9	0.969	0.983	1.023	1.031	0.934	1.1	1.181	1.097	0.916	0.854	0.941	1.06	1.017	0.975	1.108	0.931	0.829	0.913	0.931	0.44268	0.96	0.69296	0.96	0.52572	1.068	0.42976	1.011	0.85064	1.16	0.046482	0.837	0.106103
A0A0A0L6E2	Kinesin-like protein OS=Cucumis sativus OX=3659 GN=Csa_3G125560	Csa_3G125560	99.953			1.256			0.629			1.139			0.866			1.193			0.989	1.103		0.552		0.689		0.876		1.897		1.206		0.868
A0A0A0KX84	Myb-like DNA-binding domain protein [Medicago truncatula]	Csa_4G010420	26.95
A0A0A0K7K6	phenazine biosynthesis-like domain-containing protein 1 [Cucumis sativus]	Csa_7G393450	33.633	0.991	0.935	0.962	0.995	1.052	1.055	0.934	1.147	0.984	1.01	0.979	0.969	1.133	1.101	1.122	0.919	0.9	0.922	0.942	0.43096	1.012	0.82206	1.024	0.31372	1.079	0.0064239	1.082	0.019241	1.224	5.8664e-05	0.894	0.22442
A0A0A0KLX2	vesicle transport v-SNARE 12-like [Cucumis sativus]	Csa_5G182770	24.991	0.898	0.868	0.987	0.784	1.023	1.055	1.096	1.194	1.033	0.89	0.881	0.979	1.124	0.989	1.078	1.423	1.234	0.914	0.828	0.029979	0.861	0.20476	0.999	0.98912	0.77	0.142076	1.115	0.31684	0.894	0.51292	1.075	0.6978
A0A0A0KLV2	Coronatine-insensitive 1 OS=Cucumis sativus OX=3659 GN=Csa_5G198740	Csa_5G198740	66.458	0.971	1.019	0.957	1.027	1.111	0.97	1.048	1.053	1.093	1.096	1.025	1.083	1.044	1.008	1.102	0.883	0.822	0.853	0.923	0.025299	0.973	0.52792	1.087	0.040683	1.253	0.00152093	1.015	0.75764	1.233	0.0032241	0.801	0.00082372
A0A0A0LVR9	Acyl carrier protein OS=Cucumis sativus OX=3659 GN=Csa_1G181370	Csa_1G181370	26.694	0.964		1.045	0.842		0.889	1.097		1.021	1.084		1.032	1.02		0.951	1.11		1.153	0.949	0.42982	0.817	0.046458	1.053	0.38282	0.935	0.162716	1.139	0.099756	0.871	0.073656	1.068	0.24236
A0A0A0LM56	"acetylglutamate kinase, chloroplastic [Cucumis sativus]"	Csa_2G379190	36.989	0.97	0.918	0.996	1.015	0.98	0.893	0.964	0.986	0.929	1.024	1.071	1.232	1.022	1.037	1.055	1.035	1.015	0.913	1.002	0.96304	1.003	0.9647	1.154	0.081699	1.123	0.168137	1.078	0.122658	1.051	0.2707	1.029	0.5534
A0A0A0LR65	omega-hydroxypalmitate O-feruloyl transferase [Cucumis sativus]	Csa_1G001360	47.732	1.132	1.01	1.204	1.036	1.029	0.999	0.822	0.755	0.728	1.069	1.217	1.178	0.928	0.922	0.888	0.975	1.049	0.901	1.452	0.0040968	1.329	0.00161942	1.035	0.60884	1.184	0.044621	0.894	0.0031371	0.936	0.23462	1.269	0.013861
A0A0A0KDF0	wall-associated receptor kinase 3-like [Cucumis sativus]	Csa_6G351870	83.071			1.015			1.052			0.964			0.974			1.015			1.023	1.053		1.091		0.96		0.952		0.965		0.992		1.061
A0A0A0LPH5	multifunctional methyltransferase subunit TRM112-like protein At1g22270 [Cucumis sativus]	Csa_2G368930	14.101	0.99	0.967	0.874	1.042	1.103	1.255	1.031	1.313	0.925	0.939	1.217	0.95	1.036	0.855	1.28	1.032	0.593	0.692	0.866	0.29026	1.04	0.70816	1.097	0.40254	1.341	0.165956	0.933	0.56722	1.369	0.179583	0.709	0.137276
A0A0A0LE76	isoflavone reductase homolog [Cucumis sativus]	Csa_3G636990	31.754	1.053	0.943		1.034	1.192		1.071	1.012		1.094	1.05		1.025	0.993		0.714	0.826		0.958	0.55334	1.069	0.48942	1.074	0.34148	1.392	0.047895	0.907	0.3194	1.31	0.067236	0.739	0.060116
A0A0A0L4R1	choline transporter-like protein 2 [Cucumis sativus]	Csa_4G637760	78.733	0.681	0.7		1.082	1.059		1.558	1.419		0.77	0.673		0.99	1.022		1.259	1.47		0.464	0.0040038	0.719	0.020635	1.045	0.60528	0.529	0.025036	0.94	0.083443	0.737	0.062276	0.917	0.42946
A0A0A0LPN4	cyclin-dependent kinase D-3-like [Cucumis sativus]	Csa_1G024870	47.359		1.025			0.969			1.163			0.903			0.884			1.199		0.881		0.833		0.881		0.753		0.912		0.737		1.031
A0A0A0LLY2	"adenine nucleotide transporter BT1, chloroplastic/mitochondrial [Cucumis sativus]"	Csa_2G381660	42.935	0.925	1.03	0.899	0.871	0.963	1.115	0.999	1.03	0.956	1.084	1.077	1.083	1.072	0.883	0.977	1.156	1.092	1.025	0.956	0.3793	0.988	0.83312	1.137	0.088677	0.991	0.84542	0.994	0.9692	0.896	0.164621	1.096	0.089355
A0A0A0KXA8	Inositol hexakisphosphate and diphosphoinositol-pentakisphosphate kinase OS=Cucumis sativus OX=3659 GN=Csa_5G635360	Csa_5G635360	117.45	1.016	1.082	0.929	1.159	1.068	1.06	1.098	1.173	1.164	1.051	0.986	1.131	0.91	1.06	1.042	0.775	0.797	0.724	0.881	0.059018	0.957	0.27764	1.047	0.48276	1.38	0.0027635	0.916	0.188421	1.312	0.0085554	0.668	0.00033826
A0A0A0L4D6	aberrant root formation protein 4 [Cucumis sativus]	Csa_4G652700	64.887
A0A0A0L293	heterogeneous nuclear ribonucleoprotein 1 [Cucumis sativus]	Csa_3G062570	51.997	0.905	0.876		0.946	0.91		1.048	1.041		0.856	0.905		0.883	0.88		1.584	1.622		0.853	0.0106765	0.888	0.026535	0.989	0.75452	0.549	0.0025385	0.95	0.11924	0.55	0.00040042	1.535	0.0008231
A0A0A0KJ71	thionin-like protein [Arabidopsis thaliana]	Csa_6G486990	14.129		1.076			1.048			0.942			1.053			0.958			0.921		1.142		1.113		0.979		1.143		0.914		1.04		0.978
A0A0A0LVH6	Eukaryotic translation initiation factor 3 subunit A OS=Cucumis sativus OX=3659 GN=Csa_1G537630	Csa_1G537630	107.2	1.079	1.084	1.077	1.027	1.07	1.088	0.98	0.966	0.92	1.039	0.972	1.066	0.884	0.93	0.868	1.017	0.98	0.985	1.13	0.02354	1.111	0.0147004	0.95	0.197997	1.032	0.36132	0.842	0.0030401	0.899	0.0108981	1.04	0.148884
A0A0A0KIR1	cytochrome b5 isoform A [Cucumis sativus]	Csa_6G366540	14.547	0.905	0.948		0.96	0.982		0.915	0.781		0.949	0.919		0.888	0.802		1.556	1.729		1.093	0.38336	1.145	0.22544	1.008	0.7987	0.569	0.0094383	0.87	0.115044	0.514	0.011944	1.937	0.0199786
A0A0A0KI44	Mitochondrial pyruvate carrier OS=Cucumis sativus OX=3659 GN=Csa_6G489900	Csa_6G489900	11.945	1.021	1.071	1.042	1.105	0.997	1.055	1.042	1.059	1.054	1.023	0.971	0.967	0.936	0.969	0.982	0.9	0.919	0.948	0.993	0.66478	1.001	0.99438	0.945	0.067059	1.07	0.045501	0.914	0.054722	1.043	0.11056	0.877	0.00115617
A0A0A0KGQ0	"outer envelope pore protein 21, chloroplastic [Cucumis sativus]"	Csa_6G355410	19.214	1.052	1.056		1.142	1.102		1.036	0.982		1.014	1.097		0.849	0.856		0.946	0.915		1.045	0.2428	1.112	0.080541	1.001	0.98832	1.134	0.099083	0.76	0.0044153	0.916	0.036435	0.922	0.124518
A0A0A0LI12	zinc finger CCCH domain-containing protein 41 [Cucumis sativus]	Csa_3G838750	85.444
A0A0A0L5T3	leucine-rich repeat extensin-like protein 5 [Cucumis sativus]	Csa_3G119290	34.172	1.137	0.986	1.018	1.046	0.994	1.036	0.639	0.889	0.892	1.083	0.984	0.864	0.98	1.158	1.088	0.892	1.017	0.866	1.298	0.084879	1.271	0.153375	0.933	0.41304	1.056	0.55396	1.049	0.42386	1.163	0.09548	1.147	0.29412
A0A0A0KFS6	neurofilament medium polypeptide-like [Cucumis sativus]	Csa_6G485140	17.378	0.857	0.95	0.845	0.941	0.874	0.938	0.995	1.026	1.01	1.016	0.954	1.006	1.092	1.098	1.045	1.191	1.166	1.186	0.875	0.02374	0.908	0.0196827	1.122	0.049658	0.84	0.00105924	1.175	0.0049173	0.913	0.005778	1.169	0.000140987
A0A0A0LK03	60S ribosomal protein L34 [Cucumis melo]	Csa_2G338890	13.722		0.927	0.986		1.102	1.01		1.355	1.294		0.862	0.84		0.903	0.886		1.081	1.164	0.722	0.0136826	0.797	0.043984	0.89	0.073499	0.758	0.0195213	0.847	0.0659	0.797	0.027296	0.847	0.06258
A0A0A0L8V8	Formin-like protein OS=Cucumis sativus OX=3659 GN=Csa_3G636440	Csa_3G636440	137.79	0.862			1.081			1.308			1.12			0.925			0.822			0.659		0.826		1.299		1.363		0.856		1.125		0.628
A0A0A0LWM9	"argininosuccinate synthase, chloroplastic [Cucumis sativus]"	Csa_1G050400	54.197	0.961	0.961	0.98	0.873	0.975	0.901	1.063	1.141	1.017	0.99	0.952	0.959	0.87	0.888	0.91	1.461	1.305	1.363	0.901	0.039025	0.853	0.0279	1	0.9755	0.703	0.000545	0.971	0.45808	0.646	0.00024447	1.282	0.0061223
A0A0A0K8H3	"fructose-1,6-bisphosphatase, cytosolic [Cucumis sativus]"	Csa_6G042490	36.978	1.026	0.998	1.088	1.007	1.002	1.06	1.019	0.914	0.966	1.071	1.007	0.984	0.962	1.018	1.023	0.95	1.012	0.929	1.073	0.152779	1.059	0.18632	0.984	0.67522	1.059	0.185558	0.978	0.45996	1.039	0.30204	0.997	0.9549
A0A0A0LV57	nudC domain-containing protein 2 [Cucumis sativus]	Csa_1G530660	18.1	1.009	1.051		0.857	0.959		1.021	1.024		0.983	0.837		0.994	0.975		1.259	1.269		1.007	0.76146	0.888	0.27834	0.883	0.26566	0.72	0.054116	1.084	0.28538	0.779	0.00173828	1.236	0.00039786
A0A0A0LN96	adenine phosphoribosyltransferase 1 [Cucumis sativus]	Csa_2G354800	28.288	1.015	1.021	0.963	0.9	0.989	1.022	0.906	0.937	1.042	0.917	1.004	1.032	1.086	1.006	1.011	1.267	1.109	1.005	1.04	0.43204	1.009	0.87754	0.985	0.7049	0.873	0.157318	1.066	0.22744	0.918	0.31614	1.172	0.120563
A0A0A0LPH1	endoplasmin homolog [Cucumis sativus]	Csa_2G368880	93.585	1.124	1.087	1.149	1.157	1.123	1.094	0.921	0.863	0.812	0.962	0.971	0.984	0.961	0.967	0.971	0.725	0.942	0.848	1.294	0.0028759	1.3	0.0027159	0.868	0.00125891	1.16	0.181278	0.859	0.0007765	1.153	0.191697	0.969	0.69054
A0A0A0KPD9	21 kDa protein-like [Cucumis sativus]	Csa_5G567800	22.954	0.898	1.05	0.978	0.859	0.956	1.006	1.16	0.979	1.071	0.926	0.942	0.986	1.11	1.094	1.047	0.974	1.014	0.875	0.912	0.23852	0.879	0.129085	0.975	0.65974	0.997	0.97514	1.152	0.044623	1.136	0.053176	0.892	0.158704
A0A0A0LRL8	probable 1-acylglycerol-3-phosphate O-acyltransferase [Cucumis sativus]	Csa_2G365140	45.612
A0A0A0K857	ribosomal RNA small subunit methyltransferase G [Arabidopsis thaliana]	Csa_6G004590	30.434		0.956	1.023		1.052	0.953		1.081	1.249		1.097	1.03		1.018	1.012		0.839	0.821	0.849	0.180642	0.861	0.2311	1.075	0.25898	1.281	0.0176579	1.012	0.8092	1.223	0.0031019	0.712	0.044021
A0A0A0K2Y5	syntaxin-51-like [Cucumis sativus]	Csa_7G084710	26.242	0.974	0.974	0.94	1.071	1.083	1.11	0.924	0.884	0.847	0.92	0.888	0.934	1.026	0.991	1	1.21	1.197	1.155	1.088	0.038156	1.229	0.00161535	0.949	0.052858	0.77	0.00021923	0.924	0.0060564	0.847	0.00068356	1.342	0.00051784
A0A0A0KVS0	splicing factor 3B subunit 1 [Cucumis sativus]	Csa_4G110070	141.05	0.948	0.971	0.956	0.962	0.888	0.898	0.945	0.952	1.028	1.001	0.973	1.041	0.937	0.925	0.947	1.182	1.051	1.21	0.983	0.58366	0.939	0.165179	1.049	0.085798	0.876	0.051539	1.022	0.43376	0.816	0.044658	1.177	0.034162
A0A0A0KX95	mitochondrial chaperone BCS1-like [Cucumis sativus]	Csa_5G633290	54.503	0.976	1.191		0.926	0.925		1.05	0.949		1.116	1.093		1.221	1.151		0.724	0.607		1.084	0.56156	0.926	0.37516	1.019	0.83222	1.66	0.028921	1.281	0.075562	1.782	0.024624	0.666	0.056457
A0A0A0K9U9	BTB/POZ and MATH domain-containing protein 3-like isoform X1 [Pyrus x bretschneideri]	Csa_6G000670	35.773	1.178	1.231	1.134	1.083	0.985	1.051	0.806	0.831	0.752	1.061	1.011	1.134	0.958	1.038	1.083	0.823	0.822	0.741	1.483	0.00048057	1.306	0.0028022	0.905	0.069757	1.344	0.0035759	0.987	0.78312	1.29	0.0070037	0.999	0.97398
A0A0A0LLN1	"1,2-dihydroxy-3-keto-5-methylthiopentene dioxygenase OS=Cucumis sativus OX=3659 GN=Csa_2G222050"	Csa_2G222050	22.297	1.082		1.02	1.01		0.911	0.911		0.899	0.887		1.021	1.094		1.147	1.039		1.037	1.161	0.038737	1.061	0.37938	0.908	0.32434	0.919	0.4334	1.167	0.111818	1.079	0.084477	1.147	0.002379
A0A0A0LHU5	small EDRK-rich factor 2 [Cucumis sativus]	Csa_2G138790	7.324	0.699	0.895	0.822	0.567	0.719	0.726	0.733	0.854	1.121	1.295	0.976	0.97	0.867	0.99	0.992	1.906	1.787	1.651	0.892	0.51118	0.743	0.124164	1.341	0.072896	0.606	0.0081402	1.416	0.0188402	0.533	0.00049782	1.973	0.0061026
A0A0A0KWZ4	plant/MOJ9-14 protein [Medicago truncatula]	Csa_5G625960	70.199	1.132			1.246			1.104			0.864			0.85			0.799			1.025		1.129		0.763		1.081		0.682		1.064		0.724
A0A0A0KNW3	Aquaporin 1 OS=Cucumis sativus OX=3659 GN=Csa_5G153020	Csa_5G153020	30.763	1.09	1.062	1.048	1.091	1.081	1.055	0.861	0.886	0.911	1.012	1.019	1.019	1.045	1.042	1.056	0.874	0.889	0.87	1.204	0.00074189	1.214	0.00053508	0.953	0.0152375	1.158	2.4846e-05	0.974	0.071637	1.194	2.0713e-05	0.991	0.62722
A0A0A0KTV0	C2 and GRAM domain-containing protein At1g03370 [Cucumis sativus]	Csa_4G011670	66.996	0.939	1.098	0.871	1.077	1.048	1.003	1.154	1.043	1.318	0.944	0.801	0.937	1.135	1.089	0.988	0.819	0.963	1.072	0.827	0.119803	0.89	0.187682	0.922	0.41382	0.94	0.56802	1.027	0.61256	1.125	0.23784	0.812	0.112645
A0A0A0L9C5	basic blue protein-like [Cucumis sativus]	Csa_3G214580	13.828
A0A0A0LN57	septin and tuftelin-interacting protein 1 homolog 1 [Cucumis sativus]	Csa_2G431100	98.974
A0A0A0L196	serine/threonine-protein kinase SRK2H [Cucumis sativus]	Csa_4G515040	41.299	0.961	0.961	0.913	0.966	0.911	0.948	1.029	1.075	1.078	1.001	1.057	1.011	1.101	1.025	1.096	1.039	1.08	1.004	0.891	0.0071174	0.888	0.0065412	1.083	0.02946	0.983	0.5558	1.141	0.0104391	1.032	0.37616	0.981	0.50536
A0A0A0LKL2	GDP-fucose O-fucosyltransferase-like protein [Medicago truncatula]	Csa_2G000150	72.704			0.491			0.787			4.122			0.679			0.454			0.432	0.119		0.191		1.383		1.572		0.577		1.051		0.105
A0A0A0KZK4	cleavage stimulation factor subunit 77 isoform X1 [Cucumis sativus]	Csa_4G594420	78.1		0.95	0.941		1.113	1.11		1.084	1.218		1.017	0.924		0.938	0.888		0.972	0.918	0.821	0.079362	0.966	0.6702	1.026	0.65608	1.027	0.68842	0.821	0.0188158	0.966	0.47628	0.821	0.094463
A0A0A0L4H4	C2 domain-containing protein At1g53590-like isoform X1 [Cucumis sativus]	Csa_4G621170	82.738			0.981			0.989			0.948			1.052			1.093			0.974	1.035		1.043		1.072		1.08		1.105		1.122		1.027
A0A0A0K1S9	putative pentatricopeptide repeat-containing protein At1g74580 [Cucumis sativus]	Csa_7G047450	56.677	0.989	1.001	1.016	1.036	1.035	1.016	0.953	0.954	1.001	1.099	1.069	1.072	0.981	0.899	0.906	0.967	1.098	1.048	1.034	0.137279	1.062	0.026178	1.078	0.0030993	1.041	0.33996	0.902	0.022504	0.895	0.076142	1.07	0.173256
A0A0A0KD53	natterin-1-like [Zea mays]	Csa_6G083030	31.402	1.202	1.13	1.132	1.102	1.166	1.157	0.744	0.696	0.724	1.09	1.113	1.146	1.19	1.226	1.291	0.478	0.484	0.478	1.601	7.7051e-05	1.583	6.1157e-05	0.967	0.25004	2.326	3.0798e-07	1.082	0.056341	2.574	1.2755e-06	0.665	3.655e-05
A0A0A0LGA9	eukaryotic initiation factor 4A-8 [Cucumis sativus]	Csa_3G848120	46.859	1.049	0.954	0.999	0.968	0.947	0.948	0.917	0.933	1.027	0.97	0.995	0.997	1.036	1.004	1.002	1.026	1.196	1.187	1.043	0.38962	0.995	0.9235	0.987	0.68104	0.869	0.052598	1.063	0.0094646	0.892	0.094159	1.185	0.05094
A0A0A0LHT3	Thioredoxin h OS=Cucumis sativus OX=3659 GN=Csa_3G827380	Csa_3G827380	15.821
A0A0A0LYB7	nicalin-1 [Cucumis sativus]	Csa_1G167840	72.041	1.003	1.043	1.017	1.139	1.071	1.045	1.05	1.044	0.977	0.973	0.935	0.941	0.896	0.902	0.93	0.975	1.095	1.102	0.997	0.93588	1.06	0.167781	0.93	0.0126227	0.898	0.06374	0.838	0.0032969	0.86	0.022623	1.033	0.53346
A0A0A0LWR5	xaa-Pro dipeptidase [Cucumis sativus]	Csa_1G586750	53.43	0.997	1.026	1.048	1.045	1.109	1.1	1.028	1.003	0.964	1.126	1.104	1.084	0.963	0.932	0.972	0.86	0.778	0.821	1.025	0.34676	1.086	0.034764	1.079	0.0136847	1.348	0.00064119	0.881	0.0049753	1.166	0.0081975	0.821	0.0045822
A0A0A0M1G9	GATA transcription factor 16-like [Cucumis sativus]	Csa_1G569090	17.399
A0A0A0L4E1	"pentatricopeptide repeat-containing protein At2g45350, chloroplastic [Cucumis sativus]"	Csa_3G126180	71.562	0.248			0.968			4.567			0.688			0.352			0.248			0.054		0.212		2.774		2.774		0.364		1.419		0.054
A0A0A0KYA4	60S ribosomal protein L6 OS=Cucumis sativus OX=3659 GN=Csa_4G153800	Csa_4G153800	31.89	1.274	1.071	1.003	1.395	0.97	0.934	0.745	1.016	1.112	1.106	0.987	1.054	0.609	0.888	0.872	0.678	1.106	1.173	1.165	0.3137	1.148	0.48492	0.94	0.50272	1.064	0.63938	0.718	0.13744	0.801	0.38404	1.029	0.94808
A0A0A0L956	Pectinesterase OS=Cucumis sativus OX=3659 GN=Csa_3G646620	Csa_3G646620	63.495	0.992	0.942		0.874	0.926		1.112	1.067		0.932	0.876		1.047	0.953		1.179	1.419		0.888	0.068979	0.826	0.032797	0.935	0.2363	0.696	0.066817	1.111	0.198399	0.77	0.1307	1.192	0.212
A0A0A0LCF8	multiple C2 and transmembrane domain-containing protein 2 [Cucumis sativus]	Csa_3G698550	120.75
A0A0A0KBY2	Peroxidase OS=Cucumis sativus OX=3659 GN=Csa_6G216930	Csa_6G216930	34.795
A0A0A0L9U5	plant/T10O8-60 protein [Medicago truncatula]	Csa_3G731020	8.1511			0.883			1.013			1.051			1.212			0.83			1.123	0.84		0.964		1.373		1.079		0.819		0.739		1.069
A0A0A0KZK6	"D-amino-acid transaminase, chloroplastic [Cucumis sativus]"	Csa_4G629460	38.067	1.035	1.027	1.04	1.041	1.01	1.039	1.005	0.916	0.908	0.959	0.988	0.997	0.978	1.019	1.004	1.026	1	1.012	1.097	0.104123	1.092	0.058119	0.949	0.0130382	0.969	0.085757	0.971	0.1316	0.988	0.43116	1.074	0.095765
A0A0A0LQ41	UBP1-associated protein 2A-like [Cucumis sativus]	Csa_2G297150	53.19	1.14	1.107	1.094	0.904	1.051	1.036	1.05	0.961	0.996	0.956	1.075	1.052	1.096	0.929	1.101	0.871	0.861	0.687	1.111	0.020563	0.995	0.90476	0.923	0.098984	1.274	0.044196	1.045	0.58784	1.292	0.053096	0.804	0.052141
A0A0A0KQ62	protein BOBBER 1 [Cucumis sativus]	Csa_5G139440	35.833	0.892	0.937	0.886	0.914	0.83	0.86	0.955	1.068	1.018	0.958	0.908	0.926	1.068	0.988	1.026	1.467	1.472	1.466	0.893	0.03786	0.856	0.022576	1.028	0.30034	0.634	0.0011817	1.184	0.0094018	0.7	0.0039397	1.449	0.0075222
A0A0A0KK93	cell division cycle protein 48 homolog [Cucumis sativus]	Csa_6G446420	89.646	1.096	1.215	0.984	1.193	1.28	1.213	0.673	0.568	0.72	1.076	1.118	1.036	0.974	1.041	0.984	0.818	0.542	0.599	1.68	0.0050447	1.88	0.00099629	0.98	0.80906	1.649	0.0149228	0.814	0.0022421	1.531	0.024643	0.999	0.93746
A0A0A0LGP4	Cellulose synthase OS=Cucumis sativus OX=3659 GN=Csa_3G878780	Csa_3G878780	119.51		0.932	0.777		0.962	1.035		1.275	1.114		0.807	0.906		0.863	0.899		1.402	1.508	0.715	0.096903	0.836	0.146757	1.002	0.96856	0.589	0.016183	0.882	0.096705	0.605	0.006878	1.218	0.122083
A0A0A0LDZ3	tetratricopeptide repeat protein 4 homolog [Cucumis sativus]	Csa_3G611360	32.667		0.911			1.025			1.097			1.049			1.055			0.948		0.83		0.934		1.151		1.107		1.029		1.113		0.864
A0A0A0KIM3	KH domain-containing protein At4g18375 [Cucumis sativus]	Csa_6G523980	67.002	1.002	1.008	0.962	1.028	0.93	0.986	0.971	1.014	1.021	0.938	1.028	1.076	1.051	0.958	0.973	0.986	1.115	0.973	0.989	0.62574	0.979	0.55176	1.024	0.63724	0.99	0.87196	1.013	0.76874	0.97	0.60294	1.023	0.6767
A0A0A0KQF8	"short-chain dehydrogenase TIC 32, chloroplastic-like [Cucumis sativus]"	Csa_5G141100	34.458
A0A0A0LK92	ribose-phosphate pyrophosphokinase 1 [Cucumis sativus]	Csa_3G904100	43.172	1.072	1.134	1.074	1.09	0.965	1.17	0.914	0.996	1.008	0.98	1.019	1.006	0.973	0.833	0.975	0.968	1.101	0.744	1.124	0.030724	1.105	0.2019	0.916	0.0158424	1.068	0.56642	0.862	0.126501	0.989	0.9933	0.964	0.70432
A0A0A0LD75	cytochrome P450 734A1 [Cucumis sativus]	Csa_3G855340	57.986	0.951	0.915	0.995	0.98	0.967	0.915	1.087	1.184	1.092	0.967	0.987	1.019	1.007	1.064	1.006	1.125	1.019	1.077	0.851	0.0118438	0.851	0.0098553	1.039	0.2471	0.923	0.0703	1.075	0.060701	0.955	0.2551	0.958	0.33982
A0A0A0LK35	signal recognition particle receptor subunit alpha homolog [Cucumis sativus]	Csa_2G035520	68.069	1.058	1.052	0.988	0.953	0.989	0.977	0.896	0.911	1.039	0.982	0.948	1.001	0.881	0.947	0.918	1.28	1.22	1.188	1.089	0.169382	1.026	0.5989	0.946	0.111456	0.795	0.00105677	0.941	0.059875	0.745	0.00061943	1.296	0.007237
A0A0A0L950	RPM1-interacting protein 4 isoform X1 [Solanum pennellii]	Csa_3G630240	12.255		1.129			0.967			1.005			1.022			1.088			0.768		1.123		0.962		0.905		1.331		1.125		1.417		0.764
A0A0A0KIX9	---	Csa_6G483235	11.754
A0A0A0LLF2	DEAD-box ATP-dependent RNA helicase 13 [Cucumis sativus]	Csa_2G169760	69.529	0.97	0.948		1.115	1.024		1.011	1.248		0.983	0.99		0.762	0.777		1.266	1.186		0.849	0.27394	0.947	0.70302	1.029	0.142259	0.805	0.022164	0.719	0.0172367	0.628	0.0053183	1.085	0.51278
A0A0A0KXB2	protein IQ-DOMAIN 1-like [Cucumis sativus]	Csa_4G292440	49.34
A0A0A0KNG7	LIX1-like protein [Ananas comosus]	Csa_6G518260	12.628
A0A0A0LFV2	protein tesmin/TSO1-like CXC 5 isoform X2 [Cucumis sativus]	Csa_2G003600	62.852		1.147			1.23			0.959			0.919			0.862			0.849		1.196		1.283		0.801		1.082		0.701		1.015		0.885
A0A0A0LRN8	coiled-coil domain-containing protein SCD2-like isoform X1 [Cucumis sativus]	Csa_1G051750	61.287			0.939			0.95			1.043			1.004			0.984			1.205	0.9		0.911		1.069		0.833		1.036		0.817		1.155
A0A0A0L069	stem-specific protein TSJT1 [Cucumis sativus]	Csa_4G638320	27.866	1.132	1.16	1.083	0.998	1.023	1.001	0.941	0.864	0.976	1.172	1.166	1.183	1.116	1.152	1.153	0.418	0.461	0.414	1.214	0.0092767	1.087	0.084537	1.043	0.105984	2.723	0.00118448	1.132	0.00072486	2.646	1.55414e-05	0.465	0.000102374
A0A0A0KAD2	transcription factor UNE12 [Cucumis sativus]	Csa_7G378550	32.898	1.025			1.235			1.282			1.039			0.93			0.482			0.8		0.963		1.014		2.156		0.753		1.929		0.376
A0A0A0LTW2	Tumor-related protein OS=Cucumis sativus OX=3659 GN=Csa_1G043200	Csa_1G043200	23.003	1.092	1.071	1.052	0.939	0.979	0.986	0.806	0.79	0.836	1.18	1.216	1.182	1.231	1.234	1.169	0.665	0.629	0.645	1.322	0.000142795	1.194	0.00139996	1.113	0.001816	1.845	2.6487e-06	1.251	0.00065688	1.874	1.62092e-05	0.797	0.00060289
A0A0A0KLY6	anaphase-promoting complex subunit 1 [Cucumis sativus]	Csa_5G208480	202.59		1.003	1.11		1.064	1.026		1.007	1.006		0.931	1.068		0.943	0.862		1.133	0.949	1.05	0.52266	1.038	0.28838	0.946	0.57576	0.96	0.76042	0.864	0.093124	0.867	0.29448	1.034	0.79358
A0A0A0KPA9	Small nuclear ribonucleoprotein-associated protein OS=Cucumis sativus OX=3659 GN=Csa_6G526300	Csa_6G526300	29.926	1.058	1.032	1.066	1.072	1.081	1.104	0.977	0.977	0.855	1.05	1.06	1.019	0.882	0.923	0.889	0.971	0.902	0.981	1.124	0.060105	1.159	0.029741	0.991	0.6049	1.096	0.033158	0.827	0.00032358	0.944	0.128577	1.016	0.75694
A0A0A0LCR5	kinetochore protein NDC80 homolog [Cucumis sativus]	Csa_3G355040	9.8952
A0A0A0LV99	"putative 3,4-dihydroxy-2-butanone kinase [Cucumis sativus]"	Csa_1G030620	61.833	0.971	1.005	1.005	0.992	1.036	1.009	0.885	0.995	0.926	1.048	1.009	0.992	1.071	1.005	1.04	0.957	1.005	1.029	1.062	0.162442	1.082	0.09236	1.023	0.32238	1.019	0.50972	1.026	0.31656	1.042	0.21884	1.066	0.183941
A0A0A0L4T3	dipeptidyl-peptidase 5 [Ziziphus jujuba]	Csa_4G639050	74.744	0.977	0.975	0.959	0.954	0.945	0.951	0.981	0.996	1.003	1	0.955	1.005	1.077	1.026	1.032	1.103	1.068	1.126	0.977	0.05638	0.956	0.0033162	1.017	0.39456	0.898	0.0085212	1.1	0.0036182	0.951	0.080922	1.106	0.003802
A0A0A0KCZ8	Importin subunit alpha OS=Cucumis sativus OX=3659 GN=Csa_6G312550	Csa_6G312550	58.625	1.093	1.061	1.067	1.012	0.982	1.028	0.905	0.951	1.022	0.952	0.968	0.922	0.985	0.979	0.98	1.004	0.967	1.021	1.119	0.0355	1.05	0.25696	0.882	0.00178158	0.95	0.075158	0.974	0.195598	0.984	0.42876	1.04	0.36232
A0A0A0LM52	muscle M-line assembly protein unc-89 [Cucumis sativus]	Csa_2G382630	98.997	1.101	0.994	1.011	0.977	0.984	1.065	0.952	1.203	1.105	1.052	0.971	1.011	1.152	1.054	0.905	0.717	0.828	0.991	0.953	0.58434	0.928	0.39252	0.977	0.58912	1.196	0.123675	1.028	0.7711	1.227	0.15016	0.778	0.092425
A0A0A0KVI9	"Multidrug resistance protein 1, 2 OS=Cucumis sativus OX=3659 GN=Csa_5G636450"	Csa_5G636450	148.94	1.058	1.071	0.956	1.071	1.063	0.95	1.03	1.014	1.026	0.973	1.031	0.87	0.893	0.87	0.854	1.02	0.985	1.496	1.005	0.92976	1.005	0.94418	0.932	0.30638	0.821	0.2734	0.849	0.0163397	0.748	0.179903	1.14	0.48842
A0A0A0LPA5	Bifunctional dihydrofolate reductase-thymidylate synthase OS=Cucumis sativus OX=3659 GN=Csa_2G248730	Csa_2G248730	59.245	1.014		0.995	1.065		0.953	1.018		1.188	1.09		0.891	0.956		1.027	0.872		1.087	0.911	0.36426	0.915	0.45416	0.986	0.86802	1.011	0.94254	0.983	0.82522	1.012	0.89324	0.888	0.46082
A0A0A0M0G1	RING-type E3 ubiquitin transferase OS=Cucumis sativus OX=3659 GN=Csa_1G505960	Csa_1G505960	72.773	0.844			1.17			0.917			0.914			1.102			1.139			0.92		1.276		1.083		0.802		0.942		0.968		1.242
A0A0A0K5K0	40S ribosomal protein S5 isoform X2 [Cucumis sativus]	Csa_7G232530	23.092		1.124	1.089		0.964	0.965		0.97	0.916		0.975	0.993		0.939	0.862		1.176	1.269	1.173	0.03928	1.023	0.56994	0.889	0.023437	0.805	0.031202	0.934	0.35098	0.737	0.033298	1.296	0.032124
A0A0A0KUD8	Chorismate mutase OS=Cucumis sativus OX=3659 GN=Csa_5G638330	Csa_5G638330	35.59	0.901	0.841	0.858	0.889	0.986	0.888	1.122	1.593	1.377	1.12	0.937	1.079	1.113	1.063	1.128	1.014	0.796	0.831	0.635	0.0128589	0.675	0.023336	1.206	0.033356	1.187	0.131419	1.196	0.0100434	1.251	0.040325	0.645	0.026359
A0A0A0KGI3	"NADH dehydrogenase [ubiquinone] iron-sulfur protein 4, mitochondrial [Cucumis sativus]"	Csa_6G495720	17.158	0.986	0.95	0.946	1.003	0.952	1.006	0.951	0.967	0.735	0.9	0.93	0.852	1.025	1.004	1.034	1.28	1.305	1.278	1.086	0.42052	1.116	0.26552	0.931	0.065424	0.694	0.000159162	1.034	0.162117	0.793	3.5019e-05	1.456	0.049945
A0A0A0LYP9	Xyloglucan endotransglucosylase/hydrolase OS=Cucumis sativus OX=3659 GN=Csa_1G202300	Csa_1G202300	29.629
A0A0A0L272	DNA gyrase subunit B OS=Cucumis sativus OX=3659 GN=Csa_4G430890	Csa_4G430890	82.048	1.129	1.077	1.027	1.014	1.069	1.025	0.941	0.908	0.99	1.072	1.094	1.057	0.935	0.979	0.977	0.866	0.914	0.898	1.139	0.024901	1.095	0.038076	0.997	0.93694	1.204	0.00058406	0.93	0.030322	1.08	0.024782	0.943	0.122438
A0A0A0L637	DNA-directed RNA polymerases I and III subunit RPAC1 [Cucumis sativus]	Csa_3G047880	44.109	0.979	0.969	1.018	0.974	1.103	1.069	1.007	1.019	1.065	1.057	0.994	0.968	0.952	0.93	1.016	0.937	0.972	0.91	0.96	0.143855	1.018	0.70752	1.018	0.59684	1.071	0.102103	0.921	0.149845	1.028	0.44968	0.912	0.022658
A0A0A0LXL4	probable RNA 3'-terminal phosphate cyclase-like protein [Cucumis sativus]	Csa_1G633410	41.551
A0A0A0LGI2	Glycosyltransferase OS=Cucumis sativus OX=3659 GN=Csa_3G855310	Csa_3G855310	48.776	0.913	0.919	1.039	0.885	1.009	1.007	1.069	1.095	0.877	0.901	0.984	1.028	0.952	0.991	0.905	1.488	1.117	1.195	0.944	0.54248	0.954	0.62146	1.015	0.80832	0.767	0.052041	0.982	0.75054	0.749	0.03584	1.25	0.119843
A0A0A0LIR2	mitochondrial import inner membrane translocase subunit TIM17-2-like [Cucumis sativus]	Csa_2G000890	24.356			0.997			1.019			1.086			0.996			1.018			0.953	0.918		0.938		0.999		1.045		0.999		1.068		0.878
A0A0A0KCW5	probable receptor-like protein kinase At5g18500 [Cucumis sativus]	Csa_6G000690	49.68
A0A0A0L7E2	CAAX prenyl protease 1 homolog [Cucumis sativus]	Csa_3G121680	48.547	1.097	1.07	1.077	1.155	1.123	1.13	0.932	0.92	0.997	1.04	1.06	1.049	0.876	0.933	0.91	0.898	0.842	0.815	1.139	0.007418	1.196	0.0024151	0.971	0.032825	1.232	0.0019408	0.798	0.00036173	1.064	0.137918	0.897	0.044898
A0A0A0KAV4	Thiamine pyrophosphokinase OS=Cucumis sativus OX=3659 GN=Csa_7G396410	Csa_7G396410	29.478	0.933		0.933	1.179		0.953	1.116		1.485	1.069		1.133	0.894		0.897	0.858		0.756	0.717	0.152937	0.82	0.38918	1.18	0.02962	1.364	0.046319	0.84	0.35838	1.11	0.34258	0.621	0.095342
A0A0A0KLF1	elongator complex protein 6 [Cucumis sativus]	Csa_5G176020	28.681			0.945			1.066			1.601			0.946			0.818			0.823	0.59		0.666		1.001		1.149		0.767		0.994		0.514
A0A0A0L8Z2	mediator of RNA polymerase II transcription subunit 8 isoform X1 [Cucumis sativus]	Csa_3G640620	30.585
A0A0A0LTY3	lactation elevated protein 1-like [Cucumis sativus]	Csa_1G277450	56.289		0.895	0.931		1.055	1.111		1.191	0.955		0.995	0.999		1.064	1.045		0.931	1.007	0.851	0.29976	1.009	0.90672	1.092	0.04696	1.029	0.53412	0.974	0.4371	1.088	0.168282	0.903	0.49626
A0A0A0K3R7	putative pentatricopeptide repeat-containing protein At1g74580 [Cucumis sativus]	Csa_7G047440	56.068	0.976	0.999	0.963	1.066	1	1.074	1.009	1.152	1.134	0.942	1.008	0.999	1.085	0.956	0.929	1.022	0.869	1.031	0.892	0.0588	0.953	0.37914	1.004	0.89314	1.009	0.8527	0.946	0.33766	1.016	0.82764	0.887	0.155683
A0A0A0LCQ5	probable ubiquitin conjugation factor E4 [Cucumis sativus]	Csa_3G824780	117.95	1.031	1.044	0.981	1.038	1.038	1.064	0.925	0.966	1.04	0.995	0.991	0.977	0.991	0.97	0.996	1.062	0.987	1.004	1.043	0.33772	1.071	0.11758	0.97	0.197356	0.971	0.266	0.942	0.006557	0.969	0.25194	1.042	0.3663
A0A0A0LF49	"nudix hydrolase 19, chloroplastic [Cucumis sativus]"	Csa_2G006060	48.897	1.026	1.031	0.942	0.983	1.026	0.99	1.014	1.046	1.242	1.07	1.09	0.926	1.02	0.987	1.123	0.914	0.84	0.894	0.908	0.25192	0.908	0.22504	1.029	0.67432	1.165	0.058064	1.044	0.36886	1.182	0.02282	0.802	0.032957
A0A0A0LMB3	(R)-mandelonitrile lyase 1-like [Cucumis sativus]	Csa_2G050000	60.32	1.112	0.951	1.049	0.946	0.886	1.007	0.959	1.205	0.915	0.988	0.884	0.951	1.086	1.133	1.106	0.91	1.093	0.99	1.011	0.87642	0.922	0.46326	0.907	0.160662	0.943	0.41336	1.171	0.0149836	1.111	0.118237	0.972	0.8243
A0A0A0LI13	Signal peptidase I OS=Cucumis sativus OX=3659 GN=Csa_2G006150	Csa_2G006150	20.099	0.821	0.953	0.865	1.038	1.034	1.009	1.548	1.298	1.496	0.954	0.949	0.975	1.066	1.04	1.012	0.771	0.84	0.832	0.608	0.0020161	0.71	0.003384	1.091	0.117202	1.178	0.0043829	1.012	0.53604	1.276	0.00139867	0.563	0.00068369
A0A0A0KTA7	Fiber protein Fb14 OS=Cucumis sativus OX=3659 GN=Csa_4G001750	Csa_4G001750	9.9111	1.114	1.039	1.082	1.105	1.059	0.987	0.819	0.891	0.862	1.031	1.069	1.024	0.897	1.006	1.106	0.998	0.846	0.92	1.258	0.00194303	1.225	0.0078442	0.966	0.22536	1.13	0.065765	0.955	0.51896	1.089	0.33938	1.075	0.25998
A0A0A0L480	Beta-amylase OS=Cucumis sativus OX=3659 GN=Csa_3G133950	Csa_3G133950	64.256
A0A0A0LU90	polyadenylate-binding protein RBP45 [Arachis ipaensis]	Csa_1G063530	11.141	0.881	0.823	0.816	0.788	0.787	0.763	1.23	1.138	1.154	0.914	0.938	0.903	0.974	1.024	1.046	1.479	1.554	1.599	0.716	0.00060064	0.664	9.8653e-05	1.093	0.028455	0.595	3.6914e-05	1.302	0.0003637	0.657	0.000177019	1.315	0.00115729
A0A0A0KDH7	phosphoprotein ECPP44 [Cucumis sativus]	Csa_6G358710	26.625	1.215	1.13	1.161	0.628	0.562	0.574	1.009	1.193	1.102	0.734	0.699	0.704	1.307	1.366	1.279	1.268	1.211	1.185	1.061	0.31074	0.534	0.00045509	0.61	4.2706e-05	0.583	2.3929e-05	2.24	3.6348e-05	1.079	0.052881	1.109	0.114381
A0A0A0L889	transcription factor 25 [Cucumis sativus]	Csa_3G116680	70.841	0.918	0.812	0.837	0.922	1.02	1.049	1.291	1.11	1.125	0.849	0.94	0.683	0.853	1.06	1.071	1.42	1.232	1.46	0.728	0.0064801	0.848	0.058001	0.963	0.67926	0.601	0.0088218	0.998	0.94476	0.726	0.023699	1.166	0.098101
A0A0A0KZ67	DEAD-box ATP-dependent RNA helicase 53-like [Cucumis sativus]	Csa_4G616790	67.924	0.981	0.995	0.944	0.944	0.942	0.937	1.14	1.136	1.197	0.945	0.911	0.942	0.86	0.904	0.815	1.297	1.193	1.221	0.841	0.00167799	0.813	0.0067	0.958	0.095685	0.754	0.00051635	0.914	0.093196	0.695	0.00072389	1.069	0.093539
A0A0A0KKH8	maspardin [Cucumis sativus]	Csa_5G158560	44.962	1.066	0.96	0.885	0.995	0.89	0.983	1.033	1.503	1.087	1.103	0.899	0.986	0.851	1.037	1.038	0.989	0.953	0.998	0.803	0.18356	0.792	0.146305	1.026	0.7657	1.016	0.84246	1.02	0.83166	0.995	0.90222	0.811	0.24122
A0A0A0KE58	probable receptor-like protein kinase At5g47070 [Cucumis sativus]	Csa_6G406010	49.188			0.574			0.74			3.588			0.732			0.661			0.519	0.16		0.206		1.275		1.41		0.893		1.274		0.145
A0A0A0KXD2	"phosphoglucan, water dikinase, chloroplastic isoform X1 [Cucumis sativus]"	Csa_4G012480	137.16	0.961	0.935	0.892	0.938	0.948	1.032	1.192	1.084	1.101	1.001	1.021	0.925	0.946	0.997	0.96	1.102	1.137	1.247	0.826	0.0063957	0.864	0.025695	1.057	0.21304	0.845	0.024843	0.995	0.90168	0.833	0.0106844	1.032	0.54532
A0A0A0L7K1	(S)-ureidoglycine aminohydrolase [Cucumis sativus]	Csa_3G073830	34.764			1.01			1.076			0.935			0.969			0.995			1.055	1.08		1.151		0.959		0.918		0.925		0.943		1.128
A0A0A0M0N6	Tetratricopeptide repeat protein 1 [Morus notabilis]	Csa_1G699630	86.217	1.009	0.997	1.099	1.005	0.914	0.929	0.997	1.123	0.972	1.016	0.947	0.989	0.908	0.997	0.975	1.108	1.149	1.087	1.004	0.92726	0.921	0.20288	0.951	0.2467	0.883	0.0088233	1.011	0.79576	0.861	0.0099966	1.082	0.166282
A0A0A0KB81	serine/threonine-protein kinase EDR1 isoform X2 [Cucumis sativus]	Csa_6G154510	89.914	0.993	0.991	1.014	1.02	1.006	1.145	1.052	0.941	0.945	1.097	0.949	1.01	0.952	1.098	0.999	0.93	1.068	0.887	1.02	0.59424	1.079	0.23872	1.019	0.70316	1.059	0.44556	0.962	0.53954	1.057	0.46192	0.982	0.77888
A0A0A0K469	zinc finger CCCH domain-containing protein 37 isoform X1 [Cucumis sativus]	Csa_7G252650	53.058
A0A0A0LY17	exportin-4 isoform X1 [Cucumis sativus]	Csa_1G680070	39.294		0.803			1.03			1.063			1.061			1.216			0.916		0.755		0.969		1.321		1.158		1.181		1.328		0.862
A0A0A0K6G8	delta(24)-sterol reductase-like [Cucumis sativus]	Csa_7G420420	66.111	1.069	1.025	0.993	1.023	1.059	1.036	1.092	0.959	1.083	0.97	0.998	0.962	0.979	0.984	0.988	0.983	1.017	0.901	0.985	0.78366	0.995	0.93958	0.949	0.097583	1.01	0.78306	0.946	0.0062553	1.017	0.66192	0.926	0.2375
A0A0A0LJ01	isoflavone reductase-like protein [Cucumis sativus]	Csa_2G248130	34.171	1.206	1.049	1.149	0.936	1.045	0.899	0.916	1.031	0.981	0.97	0.914	0.999	1.122	1.143	1.165	0.742	0.834	0.726	1.163	0.048122	0.984	0.77366	0.847	0.027216	1.252	0.0108983	1.191	0.0187963	1.49	0.00083829	0.786	0.0118429
[truncated: 4,377 more rows]

## Sheet: Table S2
Table S2. Differentially expressed protein summary.
[truncated: 16 more rows]

## Sheet: Table S3
Table S3. Summary of differentially expressed proteins.
[truncated: 1,403 more rows]

## Sheet: Table S4
Table S4. Venn diagram analysis of differential accumulating proteins.
[truncated: 3,616 more rows]

## Sheet: Table S5
Table S5. Annotation results of all detected proteins
[truncated: 5,972 more rows]

## Sheet: Table S6
Table S6. KOG functional classification chart of differentially expressed proteins
[truncated: 1,153 more rows]
[truncated: 1 more columns]

[truncated: 2 more sheets: Table S7, Sheet1]
